# Supplementary material for: Unravelling the multi-target mechanism of methoxylated flavonoids in Parkinson's disease: Insights from network pharmacology and molecular dynamics
Source: Toxicol Rep. 2026 Apr 1;16:102248. doi: 10.1016/j.toxrep.2026.102248 (PMC13091021; doi:10.1016/j.toxrep.2026.102248)
Supplement: Supplementary file 2 — Supplementary material [file mmc2.xlsx]

## Sheet: COM 1
`
Target	Common name	Uniprot ID	ChEMBL ID	Target Class	Probability*	Known actives (3D/2D)
ATP-binding cassette sub-family G member 2	ABCG2	Q9UNQ0	CHEMBL5393	Primary active transporter	0.273297	61 / 49
Adenosine A3 receptor	ADORA3	P0DMS8	CHEMBL256	Family A G protein-coupled receptor	0.273297	369 / 22
Adenosine A1 receptor	ADORA1	P30542	CHEMBL226	Family A G protein-coupled receptor	0.257235	666 / 22
Adenosine A2a receptor	ADORA2A	P29274	CHEMBL251	Family A G protein-coupled receptor	0.257235	545 / 10
Stem cell growth factor receptor	KIT	P10721	CHEMBL1936	Kinase	0.209279	77 / 3
Aldose reductase	AKR1B1	P15121	CHEMBL1900	Enzyme	0.169299	21 / 67
P-glycoprotein 1	ABCB1	P08183	CHEMBL4302	Primary active transporter	0.145251	55 / 47
Nitric oxide synthase, inducible	NOS2	P35228	CHEMBL4481	Enzyme	0.137289	100 / 3
NADPH oxidase 4	NOX4	Q9NPH5	CHEMBL1250375	Enzyme	0.129284	21 / 7
Cytochrome P450 1B1	CYP1B1	Q16678	CHEMBL4878	Cytochrome P450	0.129284	12 / 46
Plasminogen	PLG	P00747	CHEMBL1801	Protease	0.129284	0 / 2
Delta opioid receptor	OPRD1	P41143	CHEMBL236	Family A G protein-coupled receptor	0.121287	12 / 5
Mu opioid receptor	OPRM1	P35372	CHEMBL233	Family A G protein-coupled receptor	0.121287	24 / 1
Induced myeloid leukemia cell differentiation protein Mcl-1	MCL1	Q07820	CHEMBL4361	Other cytosolic protein	0.121287	14 / 4
Cyclooxygenase-2	PTGS2	P35354	CHEMBL230	Oxidoreductase	0.121287	290 / 42
Ornithine decarboxylase	ODC1	P11926	CHEMBL1869	Lyase	0.113286	2 / 1
Arachidonate 5-lipoxygenase	ALOX5	P09917	CHEMBL215	Oxidoreductase	0.113286	81 / 46
Beta amyloid A4 protein	APP	P05067	CHEMBL2487	Membrane receptor	0.113286	29 / 9
Epidermal growth factor receptor erbB1	EGFR	P00533	CHEMBL203	Kinase	0.113286	633 / 26
Tyrosine-protein kinase receptor FLT3	FLT3	P36888	CHEMBL1974	Kinase	0.113286	140 / 7
Carbonic anhydrase VII	CA7	P43166	CHEMBL2326	Lyase	0.113286	91 / 17
Carbonic anhydrase XII	CA12	O43570	CHEMBL3242	Lyase	0.113286	253 / 19
Tyrosine-protein kinase SYK	SYK	P43405	CHEMBL2599	Kinase	0.113286	258 / 3
Casein kinase II alpha	CSNK2A1	P68400	CHEMBL3629	Kinase	0.113286	38 / 2
Matrix metalloproteinase 9	MMP9	P14780	CHEMBL321	Protease	0.113286	57 / 2
Carbonic anhydrase II	CA2	P00918	CHEMBL205	Lyase	0.113286	438 / 16
Serine/threonine-protein kinase PIM1	PIM1	P11309	CHEMBL2147	Kinase	0.113286	144 / 7
Tyrosine-protein kinase SRC	SRC	P12931	CHEMBL267	Kinase	0.113286	269 / 10
Glycogen synthase kinase-3 beta	GSK3B	P49841	CHEMBL262	Kinase	0.113286	304 / 4
Hepatocyte growth factor receptor	MET	P08581	CHEMBL3717	Kinase	0.113286	397 / 4
Multidrug resistance-associated protein 1	ABCC1	P33527	CHEMBL3004	Primary active transporter	0.113286	11 / 11
Vascular endothelial growth factor receptor 2	KDR	P35968	CHEMBL279	Kinase	0.113286	606 / 3
Acetylcholinesterase	ACHE	P22303	CHEMBL220	Hydrolase	0.113286	92 / 34
Receptor-type tyrosine-protein phosphatase S	PTPRS	Q13332	CHEMBL2396508	Phosphatase	0.113286	0 / 7
Insulin-like growth factor I receptor	IGF1R	P08069	CHEMBL1957	Kinase	0.113286	111 / 3
PI3-kinase p110-gamma subunit	PIK3CG	P48736	CHEMBL3267	Enzyme	0.113286	176 / 1
Butyrylcholinesterase	BCHE	P06276	CHEMBL1914	Hydrolase	0.113286	42 / 5
Tyrosinase	TYR	P14679	CHEMBL1973	Oxidoreductase	0.113286	0 / 1
Estrogen-related receptor alpha	ESRRA	P11474	CHEMBL3429	Nuclear receptor	0.113286	0 / 1
Serine/threonine-protein kinase Aurora-B	AURKB	Q96GD4	CHEMBL2185	Kinase	0.113286	105 / 4
Cyclin-dependent kinase 1	CDK1	P06493	CHEMBL308	Kinase	0.113286	109 / 10
Carbonic anhydrase I	CA1	P00915	CHEMBL261	Lyase	0.113286	376 / 8
Focal adhesion kinase 1	PTK2	Q05397	CHEMBL2695	Kinase	0.113286	120 / 2
Monoamine oxidase A	MAOA	P21397	CHEMBL1951	Oxidoreductase	0.113286	109 / 9
Matrix metalloproteinase 3	MMP3	P08254	CHEMBL283	Protease	0.113286	32 / 1
ALK tyrosine kinase receptor	ALK	Q9UM73	CHEMBL4247	Kinase	0.113286	80 / 4
Insulin receptor	INSR	P06213	CHEMBL1981	Kinase	0.113286	27 / 1
Arachidonate 15-lipoxygenase	ALOX15	P16050	CHEMBL2903	Enzyme	0.113286	21 / 6
Telomerase reverse transcriptase	TERT	O14746	CHEMBL2916	Enzyme	0.113286	28 / 21
Carbonic anhydrase IV	CA4	P22748	CHEMBL3729	Lyase	0.113286	19 / 12
DNA-3-methyladenine glycosylase	MPG	P29372	CHEMBL3396943	Enzyme	0.113286	0 / 1
Serine/threonine-protein kinase PLK1	PLK1	P53350	CHEMBL3024	Kinase	0.113286	79 / 3
Carbonic anhydrase VI	CA6	P23280	CHEMBL3025	Lyase	0.113286	36 / 1
Carbonic anhydrase XIII	CA13	Q8N1Q1	CHEMBL3912	Lyase	0.113286	57 / 4
Estrogen receptor beta	ESR2	Q92731	CHEMBL242	Nuclear receptor	0.113286	29 / 11
Carbonic anhydrase IX	CA9	Q16790	CHEMBL3594	Lyase	0.113286	266 / 8
Inhibitor of nuclear factor kappa B kinase beta subunit	IKBKB	O14920	CHEMBL1991	Kinase	0.113286	55 / 1
Cyclin-dependent kinase 2	CDK2	P24941	CHEMBL301	Kinase	0.113286	233 / 9
Glyoxalase I	GLO1	Q04760	CHEMBL2424	Enzyme	0.113286	0 / 4
PI3-kinase p85-alpha subunit	PIK3R1	P27986	CHEMBL2506	Enzyme	0.113286	0 / 1
CaM kinase II beta	CAMK2B	Q13554	CHEMBL4121	Kinase	0.113286	0 / 2
Phospholipase A2 group 1B	PLA2G1B	P04054	CHEMBL4426	Enzyme	0.113286	0 / 1
DNA-(apurinic or apyrimidinic site) lyase	APEX1	P27695	CHEMBL5619	Enzyme	0.113286	0 / 1
Aldo-keto reductase family 1 member C2 (by homology)	AKR1C2	P52895	CHEMBL5847	Enzyme	0.113286	0 / 1
Aldo-keto reductase family 1 member C1 (by homology)	AKR1C1	Q04828	CHEMBL5905	Enzyme	0.113286	0 / 1
Aldo-keto reductase family 1 member C4 (by homology)	AKR1C4	P17516	CHEMBL4999	Enzyme	0.113286	0 / 1
Aldehyde reductase (by homology)	AKR1A1	P14550	CHEMBL2246	Enzyme	0.113286	0 / 1
Beta-secretase 1	BACE1	P56817	CHEMBL4822	Protease	0.113286	400 / 17
Xanthine dehydrogenase	XDH	P47989	CHEMBL1929	Oxidoreductase	0.113286	3 / 21
Dopamine D4 receptor	DRD4	P21917	CHEMBL219	Family A G protein-coupled receptor	0.113286	144 / 1
Thrombin	F2	P00734	CHEMBL204	Protease	0.113286	110 / 2
Serine/threonine-protein kinase AKT	AKT1	P31749	CHEMBL4282	Kinase	0.113286	22 / 4
Platelet-derived growth factor receptor beta	PDGFRB	P09619	CHEMBL1913	Kinase	0.113286	91 / 0
Estradiol 17-beta-dehydrogenase 2	HSD17B2	P37059	CHEMBL2789	Enzyme	0.113286	18 / 3
Estradiol 17-beta-dehydrogenase 1	HSD17B1	P14061	CHEMBL3181	Enzyme	0.113286	10 / 3
Cytochrome P450 19A1	CYP19A1	P11511	CHEMBL1978	Cytochrome P450	0.113286	145 / 16
Liver glycogen phosphorylase	PYGL	P06737	CHEMBL2568	Enzyme	0.113286	43 / 1
Cyclin-dependent kinase 1/cyclin B	CCNB3 CDK1 CCNB1 CCNB2	Q8WWL7 P06493 P14635 O95067	CHEMBL2094127	Other cytosolic protein	0.113286	80 / 6
Cytochrome P450 1A1	CYP1A1	P04798	CHEMBL2231	Cytochrome P450	0.113286	8 / 7
Matrix metalloproteinase 2	MMP2	P08253	CHEMBL333	Protease	0.113286	74 / 2
6-phosphofructo-2-kinase/fructose-2,6-bisphosphatase 3	PFKFB3	Q16875	CHEMBL2331053	Enzyme	0.113286	46 / 2
Cyclin-dependent kinase 5/CDK5 activator 1	CDK5R1 CDK5	Q15078 Q00535	CHEMBL1907600	Kinase	0.113286	185 / 17
Matrix metalloproteinase 1	MMP1	P03956	CHEMBL332	Protease	0.113286	42 / 0
Matrix metalloproteinase 13	MMP13	P45452	CHEMBL280	Protease	0.113286	53 / 1
MAP kinase p38 alpha	MAPK14	Q16539	CHEMBL260	Kinase	0.113286	510 / 0
Tyrosine-protein kinase ZAP-70	ZAP70	P43403	CHEMBL2803	Kinase	0.113286	18 / 0
Neurotrophic tyrosine kinase receptor type 2	NTRK2	Q16620	CHEMBL4898	Kinase	0.113286	10 / 1
Carbonic anhydrase XIV	CA14	Q9ULX7	CHEMBL3510	Lyase	0.113286	29 / 1
Acyl-CoA desaturase	SCD	O00767	CHEMBL5555	Enzyme	0.113286	41 / 0
Phosphodiesterase 5A	PDE5A	O76074	CHEMBL1827	Phosphodiesterase	0.113286	258 / 8
Arginase-1 (by homology)	ARG1	P05089	CHEMBL1075097	Enzyme	0.113286	0 / 2
Tyrosine-protein kinase JAK1	JAK1	P23458	CHEMBL2835	Kinase	0.113286	173 / 0
PI3-kinase p110-delta subunit	PIK3CD	O00329	CHEMBL3130	Enzyme	0.113286	241 / 0
Tankyrase-1	TNKS	O95271	CHEMBL6164	Enzyme	0.113286	27 / 27
Phosphoglycerate kinase 1	PGK1	P00558	CHEMBL2886	Enzyme	0.113286	24 / 0
Metabotropic glutamate receptor 5	GRM5	P41594	CHEMBL3227	Family C G protein-coupled receptor	0.113286	810 / 0
Carbonic anhydrase VA	CA5A	P35218	CHEMBL4789	Lyase	0.113286	19 / 1
Fructose-1,6-bisphosphatase	FBP1	P09467	CHEMBL3975	Enzyme	0.113286	20 / 0
Ephrin type-B receptor 2	EPHB2	P29323	CHEMBL3290	Kinase	0.113286	5 / 0
11-beta-hydroxysteroid dehydrogenase 1	HSD11B1	P28845	CHEMBL4235	Enzyme	0.113286	121 / 0

## Sheet: COM 2
SwissTargetPrediction
Target	Common name	Uniprot ID	ChEMBL ID	Target Class	Probability*	Known actives (3D/2D)
Aldose reductase	AKR1B1	P15121	CHEMBL1900	Enzyme	0.328437	45 / 70
Xanthine dehydrogenase	XDH	P47989	CHEMBL1929	Oxidoreductase	0.247308	1 / 21
Cytochrome P450 1B1	CYP1B1	Q16678	CHEMBL4878	Cytochrome P450	0.19862	0 / 46
Delta opioid receptor	OPRD1	P41143	CHEMBL236	Family A G protein-coupled receptor	0.166154	4 / 5
ATP-binding cassette sub-family G member 2	ABCG2	Q9UNQ0	CHEMBL5393	Primary active transporter	0.158035	21 / 50
Carbonic anhydrase II	CA2	P00918	CHEMBL205	Lyase	0.141778	68 / 16
Carbonic anhydrase XII	CA12	O43570	CHEMBL3242	Lyase	0.141778	39 / 17
NADPH oxidase 4	NOX4	Q9NPH5	CHEMBL1250375	Enzyme	0.141778	6 / 8
Epidermal growth factor receptor erbB1	EGFR	P00533	CHEMBL203	Kinase	0.141778	58 / 28
Monoamine oxidase A	MAOA	P21397	CHEMBL1951	Oxidoreductase	0.133684	12 / 12
Beta-secretase 1	BACE1	P56817	CHEMBL4822	Protease	0.125572	193 / 17
Carbonic anhydrase VII	CA7	P43166	CHEMBL2326	Lyase	0.125572	9 / 15
Carbonic anhydrase IV	CA4	P22748	CHEMBL3729	Lyase	0.125572	2 / 12
Arachidonate 5-lipoxygenase	ALOX5	P09917	CHEMBL215	Oxidoreductase	0.125572	62 / 47
Arachidonate 15-lipoxygenase	ALOX15	P16050	CHEMBL2903	Enzyme	0.125572	12 / 6
Tyrosine-protein kinase SRC	SRC	P12931	CHEMBL267	Kinase	0.125572	29 / 10
Lysine-specific demethylase 4D-like	KDM4E	B2RXH2	CHEMBL1293226	Eraser	0.125572	0 / 2
G-protein coupled receptor 35	GPR35	Q9HC97	CHEMBL1293267	Family A G protein-coupled receptor	0.125572	0 / 4
Glyoxalase I	GLO1	Q04760	CHEMBL2424	Enzyme	0.125572	0 / 4
Myeloperoxidase	MPO	P05164	CHEMBL2439	Enzyme	0.125572	0 / 1
Death-associated protein kinase 1	DAPK1	P53355	CHEMBL2558	Kinase	0.125572	0 / 2
Carbonic anhydrase III	CA3	P07451	CHEMBL2885	Lyase	0.125572	0 / 1
Protein kinase N1	PKN1	Q16512	CHEMBL3384	Kinase	0.125572	0 / 3
Serine/threonine-protein kinase NEK2	NEK2	P51955	CHEMBL3835	Kinase	0.125572	0 / 2
Interleukin-8 receptor A	CXCR1	P25024	CHEMBL4029	Family A G protein-coupled receptor	0.125572	0 / 1
CaM kinase II beta	CAMK2B	Q13554	CHEMBL4121	Kinase	0.125572	0 / 2
Serine/threonine-protein kinase NEK6	NEK6	Q9HC98	CHEMBL4309	Kinase	0.125572	0 / 2
Phospholipase A2 group 1B	PLA2G1B	P04054	CHEMBL4426	Enzyme	0.125572	0 / 1
DNA-(apurinic or apyrimidinic site) lyase	APEX1	P27695	CHEMBL5619	Enzyme	0.125572	0 / 1
NUAK family SNF1-like kinase 1	NUAK1	O60285	CHEMBL5784	Kinase	0.125572	0 / 2
Aldo-keto reductase family 1 member C2 (by homology)	AKR1C2	P52895	CHEMBL5847	Enzyme	0.125572	0 / 1
Aldo-keto reductase family 1 member C1 (by homology)	AKR1C1	Q04828	CHEMBL5905	Enzyme	0.125572	0 / 1
Aldo-keto-reductase family 1 member C3 (by homology)	AKR1C3	P42330	CHEMBL4681	Enzyme	0.125572	0 / 1
Aldo-keto reductase family 1 member C4 (by homology)	AKR1C4	P17516	CHEMBL4999	Enzyme	0.125572	0 / 1
Aldehyde reductase (by homology)	AKR1A1	P14550	CHEMBL2246	Enzyme	0.125572	0 / 1
Serine/threonine-protein kinase PIM1	PIM1	P11309	CHEMBL2147	Kinase	0.125572	16 / 7
Serine/threonine-protein kinase Aurora-B	AURKB	Q96GD4	CHEMBL2185	Kinase	0.117455	22 / 4
Vascular endothelial growth factor receptor 2	KDR	P35968	CHEMBL279	Kinase	0.117455	100 / 3
Telomerase reverse transcriptase	TERT	O14746	CHEMBL2916	Enzyme	0.117455	7 / 22
Estradiol 17-beta-dehydrogenase 2	HSD17B2	P37059	CHEMBL2789	Enzyme	0.117455	51 / 3
Adenosine A1 receptor (by homology)	ADORA1	P30542	CHEMBL226	Family A G protein-coupled receptor	0.117455	41 / 23
Adenosine A2a receptor (by homology)	ADORA2A	P29274	CHEMBL251	Family A G protein-coupled receptor	0.117455	34 / 11
Hepatocyte growth factor receptor	MET	P08581	CHEMBL3717	Kinase	0.117455	70 / 4
PI3-kinase p110-gamma subunit	PIK3CG	P48736	CHEMBL3267	Enzyme	0.117455	30 / 1
P-glycoprotein 1	ABCB1	P08183	CHEMBL4302	Primary active transporter	0.117455	8 / 47
Cyclin-dependent kinase 1	CDK1	P06493	CHEMBL308	Kinase	0.117455	13 / 11
Tyrosine-protein kinase SYK	SYK	P43405	CHEMBL2599	Kinase	0.117455	30 / 3
Cyclin-dependent kinase 2	CDK2	P24941	CHEMBL301	Kinase	0.117455	36 / 15
Matrix metalloproteinase 9	MMP9	P14780	CHEMBL321	Protease	0.117455	225 / 2
Matrix metalloproteinase 2	MMP2	P08253	CHEMBL333	Protease	0.117455	200 / 2
Matrix metalloproteinase 13	MMP13	P45452	CHEMBL280	Protease	0.117455	163 / 1
Matrix metalloproteinase 3	MMP3	P08254	CHEMBL283	Protease	0.117455	105 / 1
Cyclin-dependent kinase 6	CDK6	Q00534	CHEMBL2508	Kinase	0.117455	0 / 4
Arginase-1 (by homology)	ARG1	P05089	CHEMBL1075097	Enzyme	0.117455	0 / 2
Glycogen synthase kinase-3 beta	GSK3B	P49841	CHEMBL262	Kinase	0.117455	47 / 5
Beta amyloid A4 protein	APP	P05067	CHEMBL2487	Membrane receptor	0.117455	14 / 10
Adenosine A3 receptor	ADORA3	P0DMS8	CHEMBL256	Family A G protein-coupled receptor	0.117455	28 / 21
Myosin light chain kinase, smooth muscle	MYLK	Q15746	CHEMBL2428	Kinase	0.10934	2 / 1
Multidrug resistance-associated protein 1	ABCC1	P33527	CHEMBL3004	Primary active transporter	0.10934	5 / 11
Carbonic anhydrase I	CA1	P00915	CHEMBL261	Lyase	0.10934	60 / 8
Carbonic anhydrase IX	CA9	Q16790	CHEMBL3594	Lyase	0.10934	45 / 7
Aryl hydrocarbon receptor	AHR	P35869	CHEMBL3201	Transcription factor	0.10934	0 / 1
Estrogen-related receptor alpha	ESRRA	P11474	CHEMBL3429	Nuclear receptor	0.10934	0 / 2
Focal adhesion kinase 1	PTK2	Q05397	CHEMBL2695	Kinase	0.10934	6 / 2
Serine/threonine-protein kinase PLK1	PLK1	P53350	CHEMBL3024	Kinase	0.10934	16 / 3
Acetylcholinesterase	ACHE	P22303	CHEMBL220	Hydrolase	0.10934	8 / 35
DNA topoisomerase II alpha	TOP2A	P11388	CHEMBL1806	Isomerase	0.10934	1 / 1
Carbonic anhydrase VI	CA6	P23280	CHEMBL3025	Lyase	0.10934	4 / 1
Carbonic anhydrase XIV	CA14	Q9ULX7	CHEMBL3510	Lyase	0.10934	6 / 1
Carbonic anhydrase VA	CA5A	P35218	CHEMBL4789	Lyase	0.10934	5 / 1
Carbonic anhydrase XIII (by homology)	CA13	Q8N1Q1	CHEMBL3912	Lyase	0.10934	5 / 2
Plasminogen	PLG	P00747	CHEMBL1801	Protease	0.10934	2 / 2
Thrombin	F2	P00734	CHEMBL204	Protease	0.10934	23 / 2
Arachidonate 12-lipoxygenase	ALOX12	P18054	CHEMBL3687	Enzyme	0.10934	4 / 8
Insulin-like growth factor I receptor	IGF1R	P08069	CHEMBL1957	Kinase	0.10934	5 / 3
Insulin receptor	INSR	P06213	CHEMBL1981	Kinase	0.10934	2 / 1
Serine/threonine-protein kinase AKT	AKT1	P31749	CHEMBL4282	Kinase	0.10934	2 / 4
Phospholipase A2 group IIA	PLA2G2A	P14555	CHEMBL3474	Enzyme	0.10934	0 / 2
Stem cell growth factor receptor	KIT	P10721	CHEMBL1936	Kinase	0.10934	9 / 3
Estradiol 17-beta-dehydrogenase 1	HSD17B1	P14061	CHEMBL3181	Enzyme	0.10934	51 / 4
Tyrosine-protein kinase receptor FLT3	FLT3	P36888	CHEMBL1974	Kinase	0.10934	27 / 7
Beta-galactoside alpha-2,6-sialyltransferase 1	ST6GAL1	P15907	CHEMBL3596075	Transferase	0.10934	0 / 2
Cyclin-dependent kinase 1/cyclin B	CCNB3 CDK1 CCNB1 CCNB2	Q8WWL7 P06493 P14635 O95067	CHEMBL2094127	Other cytosolic protein	0.10934	3 / 6
Estrogen receptor beta	ESR2	Q92731	CHEMBL242	Nuclear receptor	0.10934	30 / 18
Receptor-type tyrosine-protein phosphatase S	PTPRS	Q13332	CHEMBL2396508	Phosphatase	0.10934	0 / 8
DNA-3-methyladenine glycosylase	MPG	P29372	CHEMBL3396943	Enzyme	0.10934	0 / 1
Solute carrier family 22 member 12	SLC22A12	Q96S37	CHEMBL6120	Electrochemical transporter	0.10934	0 / 1
Tyrosine-protein kinase receptor UFO	AXL	P30530	CHEMBL4895	Kinase	0.10934	2 / 4
Microtubule-associated protein tau	MAPT	P10636	CHEMBL1293224	Unclassified protein	0.10934	3 / 1
Lymphocyte differentiation antigen CD38	CD38	P28907	CHEMBL4660	Enzyme	0.10934	0 / 3
Tankyrase-2	TNKS2	Q9H2K2	CHEMBL6154	Enzyme	0.10934	0 / 12
Tankyrase-1	TNKS	O95271	CHEMBL6164	Enzyme	0.10934	0 / 27
Cytochrome P450 19A1	CYP19A1	P11511	CHEMBL1978	Cytochrome P450	0.10934	2 / 18
ALK tyrosine kinase receptor	ALK	Q9UM73	CHEMBL4247	Kinase	0.10934	1 / 4
Induced myeloid leukemia cell differentiation protein Mcl-1	MCL1	Q07820	CHEMBL4361	Other cytosolic protein	0.10934	15 / 4
Dopamine D4 receptor	DRD4	P21917	CHEMBL219	Family A G protein-coupled receptor	0.10934	2 / 1
Casein kinase II alpha	CSNK2A1	P68400	CHEMBL3629	Kinase	0.10934	3 / 2
Cyclin-dependent kinase 5/CDK5 activator 1	CDK5R1 CDK5	Q15078 Q00535	CHEMBL1907600	Kinase	0.10934	10 / 17
PI3-kinase p85-alpha subunit	PIK3R1	P27986	CHEMBL2506	Enzyme	0.10934	1 / 1
Liver glycogen phosphorylase	PYGL	P06737	CHEMBL2568	Enzyme	0.10934	1 / 1

## Sheet: COM 3
SwissTargetPrediction
Target	Common name	Uniprot ID	ChEMBL ID	Target Class	Probability*	Known actives (3D/2D)
Aldose reductase (by homology)	AKR1B1	P15121	CHEMBL1900	Enzyme	1	17 / 72
Delta opioid receptor	OPRD1	P41143	CHEMBL236	Family A G protein-coupled receptor	0.331533	2 / 5
Nitric oxide synthase, inducible (by homology)	NOS2	P35228	CHEMBL4481	Enzyme	0.172563	6 / 3
Stem cell growth factor receptor	KIT	P10721	CHEMBL1936	Kinase	0.14746	2 / 3
ATP-binding cassette sub-family G member 2	ABCG2	Q9UNQ0	CHEMBL5393	Primary active transporter	0.139089	0 / 48
Cyclooxygenase-2 (by homology)	PTGS2	P35354	CHEMBL230	Oxidoreductase	0.130707	3 / 38
Induced myeloid leukemia cell differentiation protein Mcl-1	MCL1	Q07820	CHEMBL4361	Other cytosolic protein	0.11398	10 / 4
Mu opioid receptor	OPRM1	P35372	CHEMBL233	Family A G protein-coupled receptor	0.11398	2 / 1
6-phosphofructo-2-kinase/fructose-2,6-bisphosphatase 3	PFKFB3	Q16875	CHEMBL2331053	Enzyme	0.11398	0 / 2
Adenosine A3 receptor	ADORA3	P0DMS8	CHEMBL256	Family A G protein-coupled receptor	0.11398	0 / 22
Cytochrome P450 1B1	CYP1B1	Q16678	CHEMBL4878	Cytochrome P450	0.105608	0 / 46
P-glycoprotein 1	ABCB1	P08183	CHEMBL4302	Primary active transporter	0.105608	13 / 47
Plasminogen	PLG	P00747	CHEMBL1801	Protease	0.09724	0 / 2
Serine/threonine-protein kinase PIM1	PIM1	P11309	CHEMBL2147	Kinase	0.09724	5 / 7
NADPH oxidase 4	NOX4	Q9NPH5	CHEMBL1250375	Enzyme	0.09724	1 / 7
Cyclin-dependent kinase 1	CDK1	P06493	CHEMBL308	Kinase	0.09724	10 / 10
Multidrug resistance-associated protein 1	ABCC1	P33527	CHEMBL3004	Primary active transporter	0.09724	0 / 11
Tyrosine-protein kinase receptor FLT3	FLT3	P36888	CHEMBL1974	Kinase	0.09724	5 / 7
AMY1C	AMY1A	P04745	CHEMBL2478	Enzyme	0.09724	0 / 1
Arachidonate 5-lipoxygenase	ALOX5	P09917	CHEMBL215	Oxidoreductase	0.09724	3 / 46
Carbonic anhydrase II	CA2	P00918	CHEMBL205	Lyase	0.09724	5 / 16
Carbonic anhydrase IV	CA4	P22748	CHEMBL3729	Lyase	0.09724	2 / 13
Tyrosinase	TYR	P14679	CHEMBL1973	Oxidoreductase	0.09724	0 / 2
Carbonic anhydrase VII	CA7	P43166	CHEMBL2326	Lyase	0.09724	0 / 19
Aryl hydrocarbon receptor	AHR	P35869	CHEMBL3201	Transcription factor	0.09724	0 / 1
Estrogen-related receptor alpha	ESRRA	P11474	CHEMBL3429	Nuclear receptor	0.09724	0 / 2
Tankyrase-2	TNKS2	Q9H2K2	CHEMBL6154	Enzyme	0.09724	0 / 12
Tankyrase-1	TNKS	O95271	CHEMBL6164	Enzyme	0.09724	0 / 28
Estradiol 17-beta-dehydrogenase 2	HSD17B2	P37059	CHEMBL2789	Enzyme	0.09724	5 / 3
Estradiol 17-beta-dehydrogenase 1	HSD17B1	P14061	CHEMBL3181	Enzyme	0.09724	5 / 4
Matrix metalloproteinase 9	MMP9	P14780	CHEMBL321	Protease	0.09724	2 / 2
Matrix metalloproteinase 2	MMP2	P08253	CHEMBL333	Protease	0.09724	3 / 2
Cytochrome P450 1A1	CYP1A1	P04798	CHEMBL2231	Cytochrome P450	0.09724	0 / 7
Cytochrome P450 1A2	CYP1A2	P05177	CHEMBL3356	Cytochrome P450	0.09724	0 / 8
Adenosine A1 receptor (by homology)	ADORA1	P30542	CHEMBL226	Family A G protein-coupled receptor	0.09724	1 / 23
Adenosine A2a receptor (by homology)	ADORA2A	P29274	CHEMBL251	Family A G protein-coupled receptor	0.09724	4 / 11
Neurotrophic tyrosine kinase receptor type 2	NTRK2	Q16620	CHEMBL4898	Kinase	0.09724	0 / 1
Arachidonate 15-lipoxygenase	ALOX15	P16050	CHEMBL2903	Enzyme	0.09724	9 / 8
Glycogen synthase kinase-3 beta	GSK3B	P49841	CHEMBL262	Kinase	0.09724	3 / 5
Death-associated protein kinase 1	DAPK1	P53355	CHEMBL2558	Kinase	0.09724	0 / 2
DNA-3-methyladenine glycosylase	MPG	P29372	CHEMBL3396943	Enzyme	0.09724	0 / 1
Acetylcholinesterase	ACHE	P22303	CHEMBL220	Hydrolase	0.09724	0 / 34
Tyrosine-protein kinase SYK	SYK	P43405	CHEMBL2599	Kinase	0.09724	0 / 3
Transthyretin	TTR	P02766	CHEMBL3194	Secreted protein	0.09724	0 / 4
Casein kinase II alpha	CSNK2A1	P68400	CHEMBL3629	Kinase	0.09724	0 / 2
Aldo-keto reductase family 1 member B10	AKR1B10	O60218	CHEMBL5983	Enzyme	0.09724	0 / 3
Arachidonate 12-lipoxygenase	ALOX12	P18054	CHEMBL3687	Enzyme	0.09724	8 / 10
Butyrylcholinesterase	BCHE	P06276	CHEMBL1914	Hydrolase	0.09724	0 / 4
Cystic fibrosis transmembrane conductance regulator	CFTR	P13569	CHEMBL4051	Other ion channel	0.09724	1 / 1
Carbonic anhydrase VI	CA6	P23280	CHEMBL3025	Lyase	0.09724	2 / 1
Carbonic anhydrase XII	CA12	O43570	CHEMBL3242	Lyase	0.09724	3 / 21
Microtubule-associated protein tau	MAPT	P10636	CHEMBL1293224	Unclassified protein	0.09724	0 / 1
DNA topoisomerase II alpha	TOP2A	P11388	CHEMBL1806	Isomerase	0.09724	0 / 1
Dopamine D4 receptor	DRD4	P21917	CHEMBL219	Family A G protein-coupled receptor	0.09724	0 / 1
Glyoxalase I	GLO1	Q04760	CHEMBL2424	Enzyme	0.09724	0 / 4
Myosin light chain kinase, smooth muscle	MYLK	Q15746	CHEMBL2428	Kinase	0.09724	0 / 1
Myeloperoxidase	MPO	P05164	CHEMBL2439	Enzyme	0.09724	0 / 1
PI3-kinase p85-alpha subunit	PIK3R1	P27986	CHEMBL2506	Enzyme	0.09724	0 / 1
Liver glycogen phosphorylase	PYGL	P06737	CHEMBL2568	Enzyme	0.09724	0 / 1
Matrix metalloproteinase 3	MMP3	P08254	CHEMBL283	Protease	0.09724	0 / 1
Carbonic anhydrase III	CA3	P07451	CHEMBL2885	Lyase	0.09724	0 / 1
Carbonic anhydrase XIV	CA14	Q9ULX7	CHEMBL3510	Lyase	0.09724	0 / 1
Carbonic anhydrase XIII (by homology)	CA13	Q8N1Q1	CHEMBL3912	Lyase	0.09724	0 / 5
Phospholipase A2 group 1B	PLA2G1B	P04054	CHEMBL4426	Enzyme	0.09724	0 / 1
Carbonic anhydrase VA	CA5A	P35218	CHEMBL4789	Lyase	0.09724	0 / 1
DNA-(apurinic or apyrimidinic site) lyase	APEX1	P27695	CHEMBL5619	Enzyme	0.09724	0 / 1
Aldo-keto reductase family 1 member C2 (by homology)	AKR1C2	P52895	CHEMBL5847	Enzyme	0.09724	0 / 1
Aldo-keto reductase family 1 member C1 (by homology)	AKR1C1	Q04828	CHEMBL5905	Enzyme	0.09724	0 / 1
Aldo-keto-reductase family 1 member C3 (by homology)	AKR1C3	P42330	CHEMBL4681	Enzyme	0.09724	0 / 1
Aldo-keto reductase family 1 member C4 (by homology)	AKR1C4	P17516	CHEMBL4999	Enzyme	0.09724	0 / 1
Estrogen receptor beta	ESR2	Q92731	CHEMBL242	Nuclear receptor	0.09724	10 / 24
Estrogen receptor alpha	ESR1	P03372	CHEMBL206	Nuclear receptor	0.09724	10 / 23
Inhibitor of nuclear factor kappa B kinase beta subunit	IKBKB	O14920	CHEMBL1991	Kinase	0.09724	3 / 1
Ornithine decarboxylase	ODC1	P11926	CHEMBL1869	Lyase	0.09724	0 / 1
G-protein coupled receptor 35	GPR35	Q9HC97	CHEMBL1293267	Family A G protein-coupled receptor	0.09724	2 / 4
Poly [ADP-ribose] polymerase-1	PARP1	P09874	CHEMBL3105	Enzyme	0.09724	0 / 9
Matrix metalloproteinase 12	MMP12	P39900	CHEMBL4393	Protease	0.09724	0 / 1
Lymphocyte differentiation antigen CD38	CD38	P28907	CHEMBL4660	Enzyme	0.09724	0 / 3
DNA topoisomerase I (by homology)	TOP1	P11387	CHEMBL1781	Isomerase	0.09724	0 / 1
Arginase-1 (by homology)	ARG1	P05089	CHEMBL1075097	Enzyme	0.09724	0 / 2
Beta-secretase 1	BACE1	P56817	CHEMBL4822	Protease	0.09724	15 / 15
Carbonic anhydrase IX	CA9	Q16790	CHEMBL3594	Lyase	0.09724	4 / 9
Androgen Receptor	AR	P10275	CHEMBL1871	Nuclear receptor	0.09724	0 / 16
Phospholipase A2 group IIA	PLA2G2A	P14555	CHEMBL3474	Enzyme	0.09724	0 / 2
Xanthine dehydrogenase	XDH	P47989	CHEMBL1929	Oxidoreductase	0.09724	5 / 21
Serine/threonine-protein kinase AKT	AKT1	P31749	CHEMBL4282	Kinase	0.09724	5 / 4
Carbonic anhydrase I	CA1	P00915	CHEMBL261	Lyase	0.09724	4 / 9
Telomerase reverse transcriptase	TERT	O14746	CHEMBL2916	Enzyme	0.09724	2 / 22
ALK tyrosine kinase receptor	ALK	Q9UM73	CHEMBL4247	Kinase	0.09724	4 / 4
Beta amyloid A4 protein	APP	P05067	CHEMBL2487	Membrane receptor	0.09724	1 / 12
PI3-kinase p110-gamma subunit	PIK3CG	P48736	CHEMBL3267	Enzyme	0.09724	2 / 1
G protein-coupled receptor kinase 6	GRK6	P43250	CHEMBL6144	Kinase	0.09724	2 / 4
Receptor-type tyrosine-protein phosphatase S	PTPRS	Q13332	CHEMBL2396508	Phosphatase	0.09724	1 / 8
Insulin-like growth factor I receptor	IGF1R	P08069	CHEMBL1957	Kinase	0.09724	3 / 3
Serine/threonine-protein kinase Aurora-B	AURKB	Q96GD4	CHEMBL2185	Kinase	0.09724	3 / 4
Tyrosine-protein kinase SRC	SRC	P12931	CHEMBL267	Kinase	0.09724	3 / 10
Focal adhesion kinase 1	PTK2	Q05397	CHEMBL2695	Kinase	0.09724	3 / 2
Vascular endothelial growth factor receptor 2	KDR	P35968	CHEMBL279	Kinase	0.09724	3 / 3
Serine/threonine-protein kinase PLK1	PLK1	P53350	CHEMBL3024	Kinase	0.09724	2 / 3
Protein kinase N1	PKN1	Q16512	CHEMBL3384	Kinase	0.09724	3 / 3

## Sheet: COM 4
SwissTargetPrediction
Target	Common name	Uniprot ID	ChEMBL ID	Target Class	Probability*	Known actives (3D/2D)
Lysine-specific demethylase 4D-like	KDM4E	B2RXH2	CHEMBL1293226	Eraser	0.592041	2 / 2
Xanthine dehydrogenase	XDH	P47989	CHEMBL1929	Oxidoreductase	0.592041	10 / 21
Arachidonate 15-lipoxygenase	ALOX15	P16050	CHEMBL2903	Enzyme	0.592041	7 / 8
Cyclin-dependent kinase 1	CDK1	P06493	CHEMBL308	Kinase	0.592041	3 / 10
Arachidonate 12-lipoxygenase	ALOX12	P18054	CHEMBL3687	Enzyme	0.592041	10 / 11
G protein-coupled receptor kinase 6	GRK6	P43250	CHEMBL6144	Kinase	0.592041	3 / 4
Inhibitor of nuclear factor kappa B kinase beta subunit	IKBKB	O14920	CHEMBL1991	Kinase	0.411906	1 / 1
Neurotrophic tyrosine kinase receptor type 2	NTRK2	Q16620	CHEMBL4898	Kinase	0.411906	1 / 1
Telomerase reverse transcriptase	TERT	O14746	CHEMBL2916	Enzyme	0.256228	9 / 22
Cytochrome P450 19A1	CYP19A1	P11511	CHEMBL1978	Cytochrome P450	0.231637	6 / 17
6-phosphofructo-2-kinase/fructose-2,6-bisphosphatase 3	PFKFB3	Q16875	CHEMBL2331053	Enzyme	0.231637	2 / 2
Estradiol 17-beta-dehydrogenase 1	HSD17B1	P14061	CHEMBL3181	Enzyme	0.207054	8 / 4
Estradiol 17-beta-dehydrogenase 2	HSD17B2	P37059	CHEMBL2789	Enzyme	0.207054	8 / 3
P-glycoprotein 1	ABCB1	P08183	CHEMBL4302	Primary active transporter	0.190657	13 / 47
Aldose reductase	AKR1B1	P15121	CHEMBL1900	Enzyme	0.190657	22 / 71
Cyclin-dependent kinase 5/CDK5 activator 1	CDK5R1 CDK5	Q15078 Q00535	CHEMBL1907600	Kinase	0.190657	6 / 18
Carbonic anhydrase II	CA2	P00918	CHEMBL205	Lyase	0.190657	13 / 14
Cyclin-dependent kinase 1/cyclin B	CCNB3 CDK1 CCNB1 CCNB2	Q8WWL7 P06493 P14635 O95067	CHEMBL2094127	Other cytosolic protein	0.190657	4 / 11
Carbonic anhydrase VII	CA7	P43166	CHEMBL2326	Lyase	0.190657	8 / 12
Cyclin-dependent kinase 6	CDK6	Q00534	CHEMBL2508	Kinase	0.190657	3 / 4
Carbonic anhydrase I	CA1	P00915	CHEMBL261	Lyase	0.190657	7 / 6
Carbonic anhydrase XII	CA12	O43570	CHEMBL3242	Lyase	0.190657	13 / 16
Carbonic anhydrase IX	CA9	Q16790	CHEMBL3594	Lyase	0.190657	7 / 7
Carbonic anhydrase IV	CA4	P22748	CHEMBL3729	Lyase	0.190657	9 / 11
Cytochrome P450 1B1	CYP1B1	Q16678	CHEMBL4878	Cytochrome P450	0.190657	12 / 47
ATP-binding cassette sub-family G member 2	ABCG2	Q9UNQ0	CHEMBL5393	Primary active transporter	0.190657	6 / 47
Carbonyl reductase [NADPH] 1	CBR1	P16152	CHEMBL5586	Enzyme	0.190657	3 / 2
Butyrylcholinesterase	BCHE	P06276	CHEMBL1914	Hydrolase	0.174271	1 / 3
Acetylcholinesterase	ACHE	P22303	CHEMBL220	Hydrolase	0.174271	3 / 26
Adenosine A1 receptor (by homology)	ADORA1	P30542	CHEMBL226	Family A G protein-coupled receptor	0.174271	7 / 23
Adenosine A2a receptor (by homology)	ADORA2A	P29274	CHEMBL251	Family A G protein-coupled receptor	0.174271	7 / 11
Adenosine A3 receptor	ADORA3	P0DMS8	CHEMBL256	Family A G protein-coupled receptor	0.174271	1 / 21
Cyclooxygenase-2 (by homology)	PTGS2	P35354	CHEMBL230	Oxidoreductase	0.166097	3 / 9
Nitric oxide synthase, inducible (by homology)	NOS2	P35228	CHEMBL4481	Enzyme	0.166097	4 / 3
Estrogen receptor beta	ESR2	Q92731	CHEMBL242	Nuclear receptor	0.157929	99 / 37
Estrogen receptor alpha	ESR1	P03372	CHEMBL206	Nuclear receptor	0.149733	79 / 36
Tyrosine-protein kinase receptor FLT3	FLT3	P36888	CHEMBL1974	Kinase	0.141522	5 / 7
Receptor-type tyrosine-protein phosphatase S	PTPRS	Q13332	CHEMBL2396508	Phosphatase	0.125143	6 / 8
AMY1C	AMY1A	P04745	CHEMBL2478	Enzyme	0.125143	1 / 1
Androgen Receptor	AR	P10275	CHEMBL1871	Nuclear receptor	0.125143	0 / 16
NADPH oxidase 4	NOX4	Q9NPH5	CHEMBL1250375	Enzyme	0.125143	7 / 8
Monoamine oxidase A	MAOA	P21397	CHEMBL1951	Oxidoreductase	0.125143	6 / 23
Tyrosine-protein kinase SYK	SYK	P43405	CHEMBL2599	Kinase	0.125143	2 / 3
Glycogen synthase kinase-3 beta	GSK3B	P49841	CHEMBL262	Kinase	0.125143	6 / 8
Multidrug resistance-associated protein 1	ABCC1	P33527	CHEMBL3004	Primary active transporter	0.125143	6 / 11
Transthyretin	TTR	P02766	CHEMBL3194	Secreted protein	0.125143	4 / 2
Casein kinase II alpha	CSNK2A1	P68400	CHEMBL3629	Kinase	0.125143	5 / 3
Cystic fibrosis transmembrane conductance regulator	CFTR	P13569	CHEMBL4051	Other ion channel	0.125143	1 / 1
Aldo-keto reductase family 1 member B10	AKR1B10	O60218	CHEMBL5983	Enzyme	0.125143	2 / 3
Tankyrase-2	TNKS2	Q9H2K2	CHEMBL6154	Enzyme	0.125143	4 / 12
Tankyrase-1	TNKS	O95271	CHEMBL6164	Enzyme	0.125143	4 / 28
Epidermal growth factor receptor erbB1	EGFR	P00533	CHEMBL203	Kinase	0.116965	9 / 31
Tyrosine-protein kinase SRC	SRC	P12931	CHEMBL267	Kinase	0.116965	7 / 11
Arachidonate 5-lipoxygenase	ALOX5	P09917	CHEMBL215	Oxidoreductase	0.116965	5 / 46
Serine/threonine-protein kinase PIM1	PIM1	P11309	CHEMBL2147	Kinase	0.116965	10 / 7
Tyrosine-protein kinase LCK	LCK	P06239	CHEMBL258	Kinase	0.116965	5 / 3
Tyrosinase	TYR	P14679	CHEMBL1973	Oxidoreductase	0.116965	2 / 3
Aryl hydrocarbon receptor	AHR	P35869	CHEMBL3201	Transcription factor	0.116965	1 / 1
Estrogen-related receptor alpha	ESRRA	P11474	CHEMBL3429	Nuclear receptor	0.116965	2 / 2
Serine/threonine-protein kinase Aurora-B	AURKB	Q96GD4	CHEMBL2185	Kinase	0.116965	5 / 5
PI3-kinase p110-gamma subunit	PIK3CG	P48736	CHEMBL3267	Enzyme	0.108771	6 / 1
Microtubule-associated protein tau	MAPT	P10636	CHEMBL1293224	Unclassified protein	0.108771	0 / 1
DNA topoisomerase II alpha	TOP2A	P11388	CHEMBL1806	Isomerase	0.108771	0 / 1
Insulin-like growth factor I receptor	IGF1R	P08069	CHEMBL1957	Kinase	0.108771	5 / 4
Insulin receptor	INSR	P06213	CHEMBL1981	Kinase	0.108771	0 / 2
Myosin light chain kinase, smooth muscle	MYLK	Q15746	CHEMBL2428	Kinase	0.108771	0 / 1
DNA-(apurinic or apyrimidinic site) lyase	APEX1	P27695	CHEMBL5619	Enzyme	0.108771	0 / 1
Poly [ADP-ribose] polymerase-1	PARP1	P09874	CHEMBL3105	Enzyme	0.108771	3 / 9
Solute carrier family 22 member 12	SLC22A12	Q96S37	CHEMBL6120	Electrochemical transporter	0.108771	6 / 1
G-protein coupled receptor 35	GPR35	Q9HC97	CHEMBL1293267	Family A G protein-coupled receptor	0.108771	5 / 5
Beta amyloid A4 protein	APP	P05067	CHEMBL2487	Membrane receptor	0.108771	2 / 12
Vascular endothelial growth factor receptor 2	KDR	P35968	CHEMBL279	Kinase	0.108771	4 / 4
Serine/threonine-protein kinase PLK1	PLK1	P53350	CHEMBL3024	Kinase	0.108771	4 / 4
Hepatocyte growth factor receptor	MET	P08581	CHEMBL3717	Kinase	0.108771	6 / 5
ALK tyrosine kinase receptor	ALK	Q9UM73	CHEMBL4247	Kinase	0.108771	4 / 4
Tyrosine-protein kinase receptor UFO	AXL	P30530	CHEMBL4895	Kinase	0.108771	4 / 4
Arginase-1 (by homology)	ARG1	P05089	CHEMBL1075097	Enzyme	0.108771	2 / 2
Stem cell growth factor receptor	KIT	P10721	CHEMBL1936	Kinase	0.100579	1 / 3
Glyoxalase I	GLO1	Q04760	CHEMBL2424	Enzyme	0.100579	2 / 4
Matrix metalloproteinase 9	MMP9	P14780	CHEMBL321	Protease	0.100579	4 / 2
Matrix metalloproteinase 2	MMP2	P08253	CHEMBL333	Protease	0.100579	4 / 2
Matrix metalloproteinase 12	MMP12	P39900	CHEMBL4393	Protease	0.100579	1 / 1
Lymphocyte differentiation antigen CD38	CD38	P28907	CHEMBL4660	Enzyme	0.100579	1 / 2
DNA topoisomerase I (by homology)	TOP1	P11387	CHEMBL1781	Isomerase	0.100579	1 / 1
Calmodulin	CALM1	P62158	CHEMBL6093	Unclassified protein	0.100579	0 / 1
Beta-secretase 1	BACE1	P56817	CHEMBL4822	Protease	0.100579	8 / 14
NEDD8-activating enzyme E1 regulatory subunit	NAE1	Q13564	CHEMBL2016431	Unclassified protein	0.100579	0 / 1
Carbonic anhydrase VI	CA6	P23280	CHEMBL3025	Lyase	0.100579	3 / 2
Interleukin-8 receptor A	CXCR1	P25024	CHEMBL4029	Family A G protein-coupled receptor	0.100579	4 / 1
Cytochrome P450 1A1	CYP1A1	P04798	CHEMBL2231	Cytochrome P450	0.100579	0 / 7
Thrombin	F2	P00734	CHEMBL204	Protease	0.100579	8 / 3
Cyclin-dependent kinase 2	CDK2	P24941	CHEMBL301	Kinase	0.100579	1 / 12
Death-associated protein kinase 1	DAPK1	P53355	CHEMBL2558	Kinase	0.100579	2 / 2
DNA-3-methyladenine glycosylase	MPG	P29372	CHEMBL3396943	Enzyme	0.100579	1 / 1
Protein-tyrosine phosphatase 1B	PTPN1	P18031	CHEMBL335	Phosphatase	0.100579	4 / 14
Vasopressin V2 receptor	AVPR2	P30518	CHEMBL1790	Family A G protein-coupled receptor	0.100579	2 / 1
Dopamine D4 receptor	DRD4	P21917	CHEMBL219	Family A G protein-coupled receptor	0.100579	1 / 1
Myeloperoxidase	MPO	P05164	CHEMBL2439	Enzyme	0.100579	1 / 1
PI3-kinase p85-alpha subunit	PIK3R1	P27986	CHEMBL2506	Enzyme	0.100579	1 / 1
Liver glycogen phosphorylase	PYGL	P06737	CHEMBL2568	Enzyme	0.100579	1 / 1

## Sheet: COM 5
SwissTargetPrediction
Target	Common name	Uniprot ID	ChEMBL ID	Target Class	Probability*	Known actives (3D/2D)
ATP-binding cassette sub-family G member 2	ABCG2	Q9UNQ0	CHEMBL5393	Primary active transporter	0.624012	53 / 49
Delta opioid receptor	OPRD1	P41143	CHEMBL236	Family A G protein-coupled receptor	0.583015	20 / 5
Aldose reductase (by homology)	AKR1B1	P15121	CHEMBL1900	Enzyme	0.378038	48 / 68
Mu opioid receptor	OPRM1	P35372	CHEMBL233	Family A G protein-coupled receptor	0.189526	25 / 1
Arachidonate 5-lipoxygenase	ALOX5	P09917	CHEMBL215	Oxidoreductase	0.189526	93 / 47
Stem cell growth factor receptor	KIT	P10721	CHEMBL1936	Kinase	0.148532	30 / 2
Cytochrome P450 1B1	CYP1B1	Q16678	CHEMBL4878	Cytochrome P450	0.132135	12 / 46
Nitric oxide synthase, inducible (by homology)	NOS2	P35228	CHEMBL4481	Enzyme	0.132135	29 / 3
Xanthine dehydrogenase	XDH	P47989	CHEMBL1929	Oxidoreductase	0.123937	5 / 21
Telomerase reverse transcriptase	TERT	O14746	CHEMBL2916	Enzyme	0.123937	15 / 22
Carbonic anhydrase II	CA2	P00918	CHEMBL205	Lyase	0.123937	256 / 17
Cyclooxygenase-2	PTGS2	P35354	CHEMBL230	Oxidoreductase	0.123937	53 / 25
Carbonic anhydrase XII	CA12	O43570	CHEMBL3242	Lyase	0.123937	160 / 19
Adenosine A3 receptor	ADORA3	P0DMS8	CHEMBL256	Family A G protein-coupled receptor	0.115737	96 / 20
Beta amyloid A4 protein	APP	P05067	CHEMBL2487	Membrane receptor	0.115737	21 / 9
Adenosine A1 receptor	ADORA1	P30542	CHEMBL226	Family A G protein-coupled receptor	0.115737	149 / 22
NADPH oxidase 4	NOX4	Q9NPH5	CHEMBL1250375	Enzyme	0.115737	11 / 7
Cyclin-dependent kinase 1	CDK1	P06493	CHEMBL308	Kinase	0.115737	61 / 8
Induced myeloid leukemia cell differentiation protein Mcl-1	MCL1	Q07820	CHEMBL4361	Other cytosolic protein	0.115737	17 / 4
Carbonic anhydrase VII	CA7	P43166	CHEMBL2326	Lyase	0.115737	33 / 17
Adenosine A2a receptor	ADORA2A	P29274	CHEMBL251	Family A G protein-coupled receptor	0.115737	116 / 10
Carbonic anhydrase IV	CA4	P22748	CHEMBL3729	Lyase	0.115737	14 / 12
Plasminogen	PLG	P00747	CHEMBL1801	Protease	0.115737	15 / 2
Multidrug resistance-associated protein 1	ABCC1	P33527	CHEMBL3004	Primary active transporter	0.115737	9 / 11
Vascular endothelial growth factor receptor 2	KDR	P35968	CHEMBL279	Kinase	0.115737	337 / 3
Epidermal growth factor receptor erbB1	EGFR	P00533	CHEMBL203	Kinase	0.115737	195 / 25
Phospholipase A2 group IIA	PLA2G2A	P14555	CHEMBL3474	Enzyme	0.115737	0 / 2
Matrix metalloproteinase 9	MMP9	P14780	CHEMBL321	Protease	0.115737	612 / 2
Matrix metalloproteinase 2	MMP2	P08253	CHEMBL333	Protease	0.115737	560 / 2
Serine/threonine-protein kinase Aurora-B	AURKB	Q96GD4	CHEMBL2185	Kinase	0.115737	80 / 4
Serine/threonine-protein kinase PIM1	PIM1	P11309	CHEMBL2147	Kinase	0.115737	29 / 6
Matrix metalloproteinase 13	MMP13	P45452	CHEMBL280	Protease	0.115737	484 / 1
Matrix metalloproteinase 3	MMP3	P08254	CHEMBL283	Protease	0.115737	345 / 1
Beta-secretase 1	BACE1	P56817	CHEMBL4822	Protease	0.115737	321 / 12
Arachidonate 15-lipoxygenase	ALOX15	P16050	CHEMBL2903	Enzyme	0.115737	13 / 5
Cyclin-dependent kinase 2	CDK2	P24941	CHEMBL301	Kinase	0.115737	148 / 10
Tyrosine-protein kinase SYK	SYK	P43405	CHEMBL2599	Kinase	0.115737	162 / 3
Monoamine oxidase A	MAOA	P21397	CHEMBL1951	Oxidoreductase	0.115737	30 / 7
Carbonic anhydrase I	CA1	P00915	CHEMBL261	Lyase	0.115737	237 / 9
Tyrosine-protein kinase SRC	SRC	P12931	CHEMBL267	Kinase	0.115737	81 / 10
PI3-kinase p110-gamma subunit	PIK3CG	P48736	CHEMBL3267	Enzyme	0.115737	82 / 1
Lysine-specific demethylase 4D-like	KDM4E	B2RXH2	CHEMBL1293226	Eraser	0.115737	0 / 2
Glyoxalase I	GLO1	Q04760	CHEMBL2424	Enzyme	0.115737	0 / 4
Carbonic anhydrase III	CA3	P07451	CHEMBL2885	Lyase	0.115737	0 / 1
Hepatocyte growth factor receptor	MET	P08581	CHEMBL3717	Kinase	0.115737	299 / 4
DNA-(apurinic or apyrimidinic site) lyase	APEX1	P27695	CHEMBL5619	Enzyme	0.115737	0 / 1
Aldo-keto reductase family 1 member C2 (by homology)	AKR1C2	P52895	CHEMBL5847	Enzyme	0.115737	0 / 1
Aldo-keto reductase family 1 member C1 (by homology)	AKR1C1	Q04828	CHEMBL5905	Enzyme	0.115737	0 / 1
Aldo-keto reductase family 1 member C4 (by homology)	AKR1C4	P17516	CHEMBL4999	Enzyme	0.115737	0 / 1
Aldehyde reductase (by homology)	AKR1A1	P14550	CHEMBL2246	Enzyme	0.115737	0 / 1
Glycogen synthase kinase-3 beta	GSK3B	P49841	CHEMBL262	Kinase	0.115737	189 / 4
Serine/threonine-protein kinase PLK1	PLK1	P53350	CHEMBL3024	Kinase	0.115737	65 / 3
Estradiol 17-beta-dehydrogenase 2	HSD17B2	P37059	CHEMBL2789	Enzyme	0.115737	71 / 3
6-phosphofructo-2-kinase/fructose-2,6-bisphosphatase 3	PFKFB3	Q16875	CHEMBL2331053	Enzyme	0.115737	18 / 2
P-glycoprotein 1	ABCB1	P08183	CHEMBL4302	Primary active transporter	0.115737	41 / 47
Myosin light chain kinase, smooth muscle	MYLK	Q15746	CHEMBL2428	Kinase	0.115737	6 / 1
Tyrosine-protein kinase receptor FLT3	FLT3	P36888	CHEMBL1974	Kinase	0.115737	90 / 6
Receptor-type tyrosine-protein phosphatase S	PTPRS	Q13332	CHEMBL2396508	Phosphatase	0.115737	0 / 8
Estrogen receptor beta	ESR2	Q92731	CHEMBL242	Nuclear receptor	0.115737	58 / 14
Lymphocyte differentiation antigen CD38	CD38	P28907	CHEMBL4660	Enzyme	0.115737	0 / 3
Arginase-1 (by homology)	ARG1	P05089	CHEMBL1075097	Enzyme	0.115737	0 / 2
Aldo-keto reductase family 1 member B10	AKR1B10	O60218	CHEMBL5983	Enzyme	0.115737	18 / 3
Carbonic anhydrase IX	CA9	Q16790	CHEMBL3594	Lyase	0.115737	169 / 8
Poly [ADP-ribose] polymerase-1	PARP1	P09874	CHEMBL3105	Enzyme	0.115737	88 / 9
Acetylcholinesterase	ACHE	P22303	CHEMBL220	Hydrolase	0.115737	33 / 32
Thrombin	F2	P00734	CHEMBL204	Protease	0.115737	190 / 2
Interleukin-8 receptor A	CXCR1	P25024	CHEMBL4029	Family A G protein-coupled receptor	0.115737	11 / 1
Serine/threonine-protein kinase AKT	AKT1	P31749	CHEMBL4282	Kinase	0.115737	10 / 4
Butyrylcholinesterase	BCHE	P06276	CHEMBL1914	Hydrolase	0.115737	19 / 3
Ornithine decarboxylase	ODC1	P11926	CHEMBL1869	Lyase	0.115737	0 / 1
Carbonic anhydrase VI	CA6	P23280	CHEMBL3025	Lyase	0.115737	21 / 1
Carbonic anhydrase XIV	CA14	Q9ULX7	CHEMBL3510	Lyase	0.115737	17 / 1
Carbonic anhydrase XIII (by homology)	CA13	Q8N1Q1	CHEMBL3912	Lyase	0.115737	24 / 4
Carbonic anhydrase VA	CA5A	P35218	CHEMBL4789	Lyase	0.115737	8 / 1
Cyclin-dependent kinase 1/cyclin B	CCNB3 CDK1 CCNB1 CCNB2	Q8WWL7 P06493 P14635 O95067	CHEMBL2094127	Other cytosolic protein	0.115737	25 / 4
Dopamine D4 receptor	DRD4	P21917	CHEMBL219	Family A G protein-coupled receptor	0.115737	17 / 1
PI3-kinase p85-alpha subunit	PIK3R1	P27986	CHEMBL2506	Enzyme	0.115737	1 / 1
AMY1C	AMY1A	P04745	CHEMBL2478	Enzyme	0.115737	0 / 1
Myeloperoxidase	MPO	P05164	CHEMBL2439	Enzyme	0.115737	1 / 1
Focal adhesion kinase 1	PTK2	Q05397	CHEMBL2695	Kinase	0.115737	65 / 2
CaM kinase II beta	CAMK2B	Q13554	CHEMBL4121	Kinase	0.115737	1 / 1
DNA topoisomerase II alpha	TOP2A	P11388	CHEMBL1806	Isomerase	0.115737	1 / 1
Matrix metalloproteinase 12	MMP12	P39900	CHEMBL4393	Protease	0.115737	39 / 1
Aryl hydrocarbon receptor	AHR	P35869	CHEMBL3201	Transcription factor	0.115737	0 / 1
Estrogen-related receptor alpha	ESRRA	P11474	CHEMBL3429	Nuclear receptor	0.115737	0 / 1
Estradiol 17-beta-dehydrogenase 1	HSD17B1	P14061	CHEMBL3181	Enzyme	0.115737	68 / 3
Cyclin-dependent kinase 5/CDK5 activator 1	CDK5R1 CDK5	Q15078 Q00535	CHEMBL1907600	Kinase	0.115737	58 / 16
ALK tyrosine kinase receptor	ALK	Q9UM73	CHEMBL4247	Kinase	0.115737	21 / 3
Tyrosine-protein kinase receptor UFO	AXL	P30530	CHEMBL4895	Kinase	0.115737	10 / 3
NUAK family SNF1-like kinase 1	NUAK1	O60285	CHEMBL5784	Kinase	0.115737	2 / 2
Vasopressin V2 receptor	AVPR2	P30518	CHEMBL1790	Family A G protein-coupled receptor	0.115737	7 / 1
Transthyretin	TTR	P02766	CHEMBL3194	Secreted protein	0.115737	1 / 3
Liver glycogen phosphorylase	PYGL	P06737	CHEMBL2568	Enzyme	0.115737	2 / 1
Casein kinase II alpha	CSNK2A1	P68400	CHEMBL3629	Kinase	0.115737	20 / 2
DNA-3-methyladenine glycosylase	MPG	P29372	CHEMBL3396943	Enzyme	0.115737	0 / 1
Cyclin-dependent kinase 4	CDK4	P11802	CHEMBL331	Kinase	0.115737	51 / 0
DNA topoisomerase I	TOP1	P11387	CHEMBL1781	Isomerase	0.115737	3 / 1
Insulin-like growth factor I receptor	IGF1R	P08069	CHEMBL1957	Kinase	0.115737	57 / 3
Serine/threonine-protein kinase NEK2	NEK2	P51955	CHEMBL3835	Kinase	0.115737	5 / 2
Phospholipase A2 group 1B	PLA2G1B	P04054	CHEMBL4426	Enzyme	0.115737	1 / 1

## Sheet: COM 6
SwissTargetPrediction
Target	Common name	Uniprot ID	ChEMBL ID	Target Class	Probability*	Known actives (3D/2D)
Delta opioid receptor	OPRD1	P41143	CHEMBL236	Family A G protein-coupled receptor	0.490617	3 / 5
Aldose reductase (by homology)	AKR1B1	P15121	CHEMBL1900	Enzyme	0.398557	20 / 72
Stem cell growth factor receptor	KIT	P10721	CHEMBL1936	Kinase	0.264484	2 / 3
Phospholipase A2 group IIA	PLA2G2A	P14555	CHEMBL3474	Enzyme	0.130707	0 / 2
Cytochrome P450 1B1	CYP1B1	Q16678	CHEMBL4878	Cytochrome P450	0.130707	6 / 46
NADPH oxidase 4	NOX4	Q9NPH5	CHEMBL1250375	Enzyme	0.130707	2 / 8
Adenosine A3 receptor	ADORA3	P0DMS8	CHEMBL256	Family A G protein-coupled receptor	0.130707	0 / 24
Xanthine dehydrogenase	XDH	P47989	CHEMBL1929	Oxidoreductase	0.130707	5 / 20
Carbonic anhydrase II	CA2	P00918	CHEMBL205	Lyase	0.122339	19 / 17
Carbonic anhydrase IV	CA4	P22748	CHEMBL3729	Lyase	0.122339	4 / 10
P-glycoprotein 1	ABCB1	P08183	CHEMBL4302	Primary active transporter	0.11398	15 / 48
Estrogen receptor beta	ESR2	Q92731	CHEMBL242	Nuclear receptor	0.11398	8 / 28
Glyoxalase I	GLO1	Q04760	CHEMBL2424	Enzyme	0.11398	0 / 4
Tyrosine-protein kinase SYK	SYK	P43405	CHEMBL2599	Kinase	0.11398	0 / 3
Poly [ADP-ribose] polymerase-1	PARP1	P09874	CHEMBL3105	Enzyme	0.11398	0 / 9
Transthyretin	TTR	P02766	CHEMBL3194	Secreted protein	0.11398	0 / 2
Matrix metalloproteinase 12	MMP12	P39900	CHEMBL4393	Protease	0.11398	0 / 1
Lymphocyte differentiation antigen CD38	CD38	P28907	CHEMBL4660	Enzyme	0.11398	0 / 3
Aldo-keto reductase family 1 member B10	AKR1B10	O60218	CHEMBL5983	Enzyme	0.11398	0 / 3
Tankyrase-2	TNKS2	Q9H2K2	CHEMBL6154	Enzyme	0.11398	0 / 12
Tankyrase-1	TNKS	O95271	CHEMBL6164	Enzyme	0.11398	0 / 28
DNA topoisomerase I (by homology)	TOP1	P11387	CHEMBL1781	Isomerase	0.11398	0 / 1
Arginase-1 (by homology)	ARG1	P05089	CHEMBL1075097	Enzyme	0.11398	0 / 2
ATP-binding cassette sub-family G member 2	ABCG2	Q9UNQ0	CHEMBL5393	Primary active transporter	0.11398	1 / 50
Adenosine A2a receptor	ADORA2A	P29274	CHEMBL251	Family A G protein-coupled receptor	0.11398	5 / 11
Glycogen synthase kinase-3 beta	GSK3B	P49841	CHEMBL262	Kinase	0.11398	4 / 6
Nitric oxide synthase, inducible (by homology)	NOS2	P35228	CHEMBL4481	Enzyme	0.11398	7 / 3
Multidrug resistance-associated protein 1	ABCC1	P33527	CHEMBL3004	Primary active transporter	0.105608	2 / 11
Serine/threonine-protein kinase PIM1	PIM1	P11309	CHEMBL2147	Kinase	0.105608	7 / 7
Receptor-type tyrosine-protein phosphatase S	PTPRS	Q13332	CHEMBL2396508	Phosphatase	0.105608	1 / 8
Cystic fibrosis transmembrane conductance regulator	CFTR	P13569	CHEMBL4051	Other ion channel	0.105608	1 / 1
AMY1C	AMY1A	P04745	CHEMBL2478	Enzyme	0.105608	0 / 1
Telomerase reverse transcriptase	TERT	O14746	CHEMBL2916	Enzyme	0.105608	4 / 22
Beta-secretase 1	BACE1	P56817	CHEMBL4822	Protease	0.105608	16 / 16
Carbonic anhydrase XII	CA12	O43570	CHEMBL3242	Lyase	0.09724	8 / 14
Tyrosine-protein kinase receptor FLT3	FLT3	P36888	CHEMBL1974	Kinase	0.09724	3 / 7
Plasminogen	PLG	P00747	CHEMBL1801	Protease	0.09724	2 / 2
Arachidonate 5-lipoxygenase	ALOX5	P09917	CHEMBL215	Oxidoreductase	0.09724	2 / 48
Beta amyloid A4 protein	APP	P05067	CHEMBL2487	Membrane receptor	0.09724	2 / 12
Matrix metalloproteinase 9	MMP9	P14780	CHEMBL321	Protease	0.09724	2 / 2
Matrix metalloproteinase 2	MMP2	P08253	CHEMBL333	Protease	0.09724	3 / 2
G protein-coupled receptor kinase 6	GRK6	P43250	CHEMBL6144	Kinase	0.09724	1 / 4
Serine/threonine-protein kinase AKT	AKT1	P31749	CHEMBL4282	Kinase	0.09724	5 / 4
Lysine-specific demethylase 4D-like	KDM4E	B2RXH2	CHEMBL1293226	Eraser	0.09724	0 / 2
Casein kinase II alpha	CSNK2A1	P68400	CHEMBL3629	Kinase	0.09724	0 / 2
Adenosine A1 receptor (by homology)	ADORA1	P30542	CHEMBL226	Family A G protein-coupled receptor	0.09724	3 / 23
Arachidonate 15-lipoxygenase	ALOX15	P16050	CHEMBL2903	Enzyme	0.09724	7 / 6
Carbonic anhydrase VI	CA6	P23280	CHEMBL3025	Lyase	0.09724	1 / 1
Carbonic anhydrase VII	CA7	P43166	CHEMBL2326	Lyase	0.09724	4 / 11
Cyclin-dependent kinase 5/CDK5 activator 1	CDK5R1 CDK5	Q15078 Q00535	CHEMBL1907600	Kinase	0.09724	8 / 17
Cyclin-dependent kinase 1/cyclin B	CCNB3 CDK1 CCNB1 CCNB2	Q8WWL7 P06493 P14635 O95067	CHEMBL2094127	Other cytosolic protein	0.09724	8 / 6
Estrogen receptor alpha	ESR1	P03372	CHEMBL206	Nuclear receptor	0.09724	7 / 27
Microtubule-associated protein tau	MAPT	P10636	CHEMBL1293224	Unclassified protein	0.09724	0 / 1
DNA topoisomerase II alpha	TOP2A	P11388	CHEMBL1806	Isomerase	0.09724	0 / 1
Myosin light chain kinase, smooth muscle	MYLK	Q15746	CHEMBL2428	Kinase	0.09724	0 / 1
Myeloperoxidase	MPO	P05164	CHEMBL2439	Enzyme	0.09724	0 / 1
PI3-kinase p85-alpha subunit	PIK3R1	P27986	CHEMBL2506	Enzyme	0.09724	0 / 1
Death-associated protein kinase 1	DAPK1	P53355	CHEMBL2558	Kinase	0.09724	0 / 2
Liver glycogen phosphorylase	PYGL	P06737	CHEMBL2568	Enzyme	0.09724	0 / 1
Matrix metalloproteinase 3	MMP3	P08254	CHEMBL283	Protease	0.09724	0 / 1
Carbonic anhydrase III	CA3	P07451	CHEMBL2885	Lyase	0.09724	0 / 1
Phospholipase A2 group 1B	PLA2G1B	P04054	CHEMBL4426	Enzyme	0.09724	0 / 1
Carbonic anhydrase VA	CA5A	P35218	CHEMBL4789	Lyase	0.09724	0 / 1
DNA-(apurinic or apyrimidinic site) lyase	APEX1	P27695	CHEMBL5619	Enzyme	0.09724	0 / 1
Aldo-keto reductase family 1 member C2 (by homology)	AKR1C2	P52895	CHEMBL5847	Enzyme	0.09724	0 / 1
Aldo-keto reductase family 1 member C1 (by homology)	AKR1C1	Q04828	CHEMBL5905	Enzyme	0.09724	0 / 1
Aldo-keto-reductase family 1 member C3 (by homology)	AKR1C3	P42330	CHEMBL4681	Enzyme	0.09724	0 / 1
Aldo-keto reductase family 1 member C4 (by homology)	AKR1C4	P17516	CHEMBL4999	Enzyme	0.09724	0 / 1
Carbonic anhydrase XIII (by homology)	CA13	Q8N1Q1	CHEMBL3912	Lyase	0.09724	0 / 1
Aldehyde reductase (by homology)	AKR1A1	P14550	CHEMBL2246	Enzyme	0.09724	0 / 1
Cyclin-dependent kinase 1	CDK1	P06493	CHEMBL308	Kinase	0.09724	13 / 10
6-phosphofructo-2-kinase/fructose-2,6-bisphosphatase 3	PFKFB3	Q16875	CHEMBL2331053	Enzyme	0.09724	0 / 2
Monoamine oxidase A	MAOA	P21397	CHEMBL1951	Oxidoreductase	0.09724	1 / 27
Arachidonate 12-lipoxygenase	ALOX12	P18054	CHEMBL3687	Enzyme	0.09724	5 / 8
Beta-galactoside alpha-2,6-sialyltransferase 1	ST6GAL1	P15907	CHEMBL3596075	Transferase	0.09724	0 / 2
Carbonic anhydrase IX	CA9	Q16790	CHEMBL3594	Lyase	0.09724	7 / 5
Thrombin	F2	P00734	CHEMBL204	Protease	0.09724	16 / 2
Cytochrome P450 19A1	CYP19A1	P11511	CHEMBL1978	Cytochrome P450	0.09724	6 / 18
Mu opioid receptor	OPRM1	P35372	CHEMBL233	Family A G protein-coupled receptor	0.09724	5 / 1
ALK tyrosine kinase receptor	ALK	Q9UM73	CHEMBL4247	Kinase	0.09724	3 / 4
Estradiol 17-beta-dehydrogenase 1	HSD17B1	P14061	CHEMBL3181	Enzyme	0.09724	5 / 4
Ornithine decarboxylase	ODC1	P11926	CHEMBL1869	Lyase	0.09724	0 / 1
NAD-dependent deacetylase sirtuin 1	SIRT1	Q96EB6	CHEMBL4506	Eraser	0.09724	17 / 1
Induced myeloid leukemia cell differentiation protein Mcl-1	MCL1	Q07820	CHEMBL4361	Other cytosolic protein	0.09724	12 / 4
Tyrosinase	TYR	P14679	CHEMBL1973	Oxidoreductase	0.09724	0 / 2
Aryl hydrocarbon receptor	AHR	P35869	CHEMBL3201	Transcription factor	0.09724	0 / 1
Estrogen-related receptor alpha	ESRRA	P11474	CHEMBL3429	Nuclear receptor	0.09724	0 / 2
Cyclooxygenase-2	PTGS2	P35354	CHEMBL230	Oxidoreductase	0.09724	3 / 14
Estradiol 17-beta-dehydrogenase 2	HSD17B2	P37059	CHEMBL2789	Enzyme	0.09724	6 / 3
PI3-kinase p110-gamma subunit	PIK3CG	P48736	CHEMBL3267	Enzyme	0.09724	3 / 1
Cyclin-dependent kinase 6	CDK6	Q00534	CHEMBL2508	Kinase	0.09724	2 / 4
Carbonic anhydrase I	CA1	P00915	CHEMBL261	Lyase	0.09724	6 / 9
MAP kinase ERK2	MAPK1	P28482	CHEMBL4040	Kinase	0.09724	0 / 1
NEDD8-activating enzyme E1 regulatory subunit	NAE1	Q13564	CHEMBL2016431	Unclassified protein	0.09724	0 / 1
Inhibitor of nuclear factor kappa B kinase beta subunit	IKBKB	O14920	CHEMBL1991	Kinase	0.09724	21 / 1
Endoplasmin	HSP90B1	P14625	CHEMBL1075323	Other membrane protein	0.09724	40 / 0
Vasopressin V2 receptor	AVPR2	P30518	CHEMBL1790	Family A G protein-coupled receptor	0.09724	2 / 1
Interleukin-8 receptor A	CXCR1	P25024	CHEMBL4029	Family A G protein-coupled receptor	0.09724	2 / 1
Epidermal growth factor receptor erbB1	EGFR	P00533	CHEMBL203	Kinase	0.09724	10 / 30
Protein kinase N1	PKN1	Q16512	CHEMBL3384	Kinase	0.09724	2 / 3

## Sheet: COM 7
SwissTargetPrediction
Target	Common name	Uniprot ID	ChEMBL ID	Target Class	Probability*	Known actives (3D/2D)
Aldose reductase	AKR1B1	P15121	CHEMBL1900	Enzyme	0.971325	24 / 73
Cytochrome P450 1B1	CYP1B1	Q16678	CHEMBL4878	Cytochrome P450	0.613334	12 / 46
Multidrug resistance-associated protein 1	ABCC1	P33527	CHEMBL3004	Primary active transporter	0.532748	7 / 11
Xanthine dehydrogenase	XDH	P47989	CHEMBL1929	Oxidoreductase	0.241979	13 / 21
Carbonic anhydrase II	CA2	P00918	CHEMBL205	Lyase	0.241979	25 / 18
Carbonic anhydrase VII	CA7	P43166	CHEMBL2326	Lyase	0.241979	10 / 11
Carbonic anhydrase XII	CA12	O43570	CHEMBL3242	Lyase	0.241979	15 / 16
Carbonic anhydrase IV	CA4	P22748	CHEMBL3729	Lyase	0.241979	10 / 11
Plasminogen	PLG	P00747	CHEMBL1801	Protease	0.193515	6 / 2
Delta opioid receptor	OPRD1	P41143	CHEMBL236	Family A G protein-coupled receptor	0.177363	2 / 5
Beta amyloid A4 protein	APP	P05067	CHEMBL2487	Membrane receptor	0.153093	3 / 12
Phospholipase A2 group IIA	PLA2G2A	P14555	CHEMBL3474	Enzyme	0.145047	0 / 2
NADPH oxidase 4	NOX4	Q9NPH5	CHEMBL1250375	Enzyme	0.13697	6 / 8
P-glycoprotein 1	ABCB1	P08183	CHEMBL4302	Primary active transporter	0.13697	14 / 48
ATP-binding cassette sub-family G member 2	ABCG2	Q9UNQ0	CHEMBL5393	Primary active transporter	0.120824	7 / 50
Estrogen receptor beta	ESR2	Q92731	CHEMBL242	Nuclear receptor	0.120824	40 / 25
Estradiol 17-beta-dehydrogenase 1	HSD17B1	P14061	CHEMBL3181	Enzyme	0.112748	12 / 4
Cyclin-dependent kinase 5/CDK5 activator 1	CDK5R1 CDK5	Q15078 Q00535	CHEMBL1907600	Kinase	0.112748	11 / 17
Cyclin-dependent kinase 1/cyclin B	CCNB3 CDK1 CCNB1 CCNB2	Q8WWL7 P06493 P14635 O95067	CHEMBL2094127	Other cytosolic protein	0.112748	12 / 6
Arginase-1 (by homology)	ARG1	P05089	CHEMBL1075097	Enzyme	0.112748	2 / 2
Cytochrome P450 19A1	CYP19A1	P11511	CHEMBL1978	Cytochrome P450	0.112748	7 / 18
Stem cell growth factor receptor	KIT	P10721	CHEMBL1936	Kinase	0.112748	2 / 3
Monoamine oxidase A	MAOA	P21397	CHEMBL1951	Oxidoreductase	0.112748	5 / 20
Beta-secretase 1	BACE1	P56817	CHEMBL4822	Protease	0.112748	19 / 17
Receptor-type tyrosine-protein phosphatase S	PTPRS	Q13332	CHEMBL2396508	Phosphatase	0.112748	4 / 8
Tyrosine-protein kinase receptor FLT3	FLT3	P36888	CHEMBL1974	Kinase	0.112748	7 / 7
Arachidonate 5-lipoxygenase	ALOX5	P09917	CHEMBL215	Oxidoreductase	0.112748	5 / 49
Adenosine A1 receptor (by homology)	ADORA1	P30542	CHEMBL226	Family A G protein-coupled receptor	0.112748	8 / 23
Glyoxalase I	GLO1	Q04760	CHEMBL2424	Enzyme	0.112748	3 / 4
Glycogen synthase kinase-3 beta	GSK3B	P49841	CHEMBL262	Kinase	0.112748	7 / 7
Matrix metalloproteinase 9	MMP9	P14780	CHEMBL321	Protease	0.112748	2 / 2
Matrix metalloproteinase 2	MMP2	P08253	CHEMBL333	Protease	0.112748	2 / 2
Tyrosine-protein kinase SYK	SYK	P43405	CHEMBL2599	Kinase	0.112748	3 / 3
Adenosine A2a receptor	ADORA2A	P29274	CHEMBL251	Family A G protein-coupled receptor	0.112748	7 / 11
Poly [ADP-ribose] polymerase-1	PARP1	P09874	CHEMBL3105	Enzyme	0.104672	3 / 9
Transthyretin	TTR	P02766	CHEMBL3194	Secreted protein	0.104672	2 / 2
Matrix metalloproteinase 12	MMP12	P39900	CHEMBL4393	Protease	0.104672	2 / 1
Lymphocyte differentiation antigen CD38	CD38	P28907	CHEMBL4660	Enzyme	0.104672	2 / 2
Aldo-keto reductase family 1 member B10	AKR1B10	O60218	CHEMBL5983	Enzyme	0.104672	2 / 3
Tankyrase-2	TNKS2	Q9H2K2	CHEMBL6154	Enzyme	0.104672	4 / 12
Tankyrase-1	TNKS	O95271	CHEMBL6164	Enzyme	0.104672	4 / 28
DNA topoisomerase I (by homology)	TOP1	P11387	CHEMBL1781	Isomerase	0.104672	1 / 1
Estrogen receptor alpha	ESR1	P03372	CHEMBL206	Nuclear receptor	0.104672	32 / 26
Telomerase reverse transcriptase	TERT	O14746	CHEMBL2916	Enzyme	0.104672	10 / 22
Carbonyl reductase [NADPH] 1	CBR1	P16152	CHEMBL5586	Enzyme	0.104672	2 / 3
Estradiol 17-beta-dehydrogenase 2	HSD17B2	P37059	CHEMBL2789	Enzyme	0.104672	12 / 3
Serine/threonine-protein kinase PIM1	PIM1	P11309	CHEMBL2147	Kinase	0.104672	7 / 7
Thrombin	F2	P00734	CHEMBL204	Protease	0.104672	16 / 2
Beta-galactoside alpha-2,6-sialyltransferase 1	ST6GAL1	P15907	CHEMBL3596075	Transferase	0.104672	0 / 2
Mu opioid receptor	OPRM1	P35372	CHEMBL233	Family A G protein-coupled receptor	0.104672	2 / 1
Acetylcholinesterase	ACHE	P22303	CHEMBL220	Hydrolase	0.104672	5 / 33
Cyclin-dependent kinase 6	CDK6	Q00534	CHEMBL2508	Kinase	0.104672	4 / 4
Insulin-like growth factor I receptor	IGF1R	P08069	CHEMBL1957	Kinase	0.104672	3 / 3
Epidermal growth factor receptor erbB1	EGFR	P00533	CHEMBL203	Kinase	0.104672	8 / 30
Casein kinase II alpha	CSNK2A1	P68400	CHEMBL3629	Kinase	0.104672	2 / 2
PI3-kinase p110-gamma subunit	PIK3CG	P48736	CHEMBL3267	Enzyme	0.104672	3 / 1
NEDD8-activating enzyme E1 regulatory subunit	NAE1	Q13564	CHEMBL2016431	Unclassified protein	0.104672	0 / 1
Androgen Receptor	AR	P10275	CHEMBL1871	Nuclear receptor	0.104672	3 / 16
Arachidonate 15-lipoxygenase	ALOX15	P16050	CHEMBL2903	Enzyme	0.104672	6 / 6
Arachidonate 12-lipoxygenase	ALOX12	P18054	CHEMBL3687	Enzyme	0.104672	7 / 8
Induced myeloid leukemia cell differentiation protein Mcl-1	MCL1	Q07820	CHEMBL4361	Other cytosolic protein	0.104672	6 / 4
Carbonic anhydrase I	CA1	P00915	CHEMBL261	Lyase	0.104672	9 / 11
Carbonic anhydrase IX	CA9	Q16790	CHEMBL3594	Lyase	0.104672	10 / 7
Vasopressin V2 receptor	AVPR2	P30518	CHEMBL1790	Family A G protein-coupled receptor	0.104672	3 / 1
Serine/threonine-protein kinase Aurora-B	AURKB	Q96GD4	CHEMBL2185	Kinase	0.104672	3 / 4
Dopamine D4 receptor	DRD4	P21917	CHEMBL219	Family A G protein-coupled receptor	0.104672	4 / 1
Myeloperoxidase	MPO	P05164	CHEMBL2439	Enzyme	0.104672	1 / 1
PI3-kinase p85-alpha subunit	PIK3R1	P27986	CHEMBL2506	Enzyme	0.104672	1 / 1
Death-associated protein kinase 1	DAPK1	P53355	CHEMBL2558	Kinase	0.104672	2 / 2
Liver glycogen phosphorylase	PYGL	P06737	CHEMBL2568	Enzyme	0.104672	1 / 1
Tyrosine-protein kinase SRC	SRC	P12931	CHEMBL267	Kinase	0.104672	2 / 10
Focal adhesion kinase 1	PTK2	Q05397	CHEMBL2695	Kinase	0.104672	1 / 2
Vascular endothelial growth factor receptor 2	KDR	P35968	CHEMBL279	Kinase	0.104672	2 / 3
Matrix metalloproteinase 13	MMP13	P45452	CHEMBL280	Protease	0.104672	1 / 1
Matrix metalloproteinase 3	MMP3	P08254	CHEMBL283	Protease	0.104672	1 / 1
Carbonic anhydrase III	CA3	P07451	CHEMBL2885	Lyase	0.104672	1 / 3
Serine/threonine-protein kinase PLK1	PLK1	P53350	CHEMBL3024	Kinase	0.104672	2 / 3
Carbonic anhydrase VI	CA6	P23280	CHEMBL3025	Lyase	0.104672	2 / 1
Cyclin-dependent kinase 1	CDK1	P06493	CHEMBL308	Kinase	0.104672	8 / 10
Protein kinase N1	PKN1	Q16512	CHEMBL3384	Kinase	0.104672	2 / 3
Carbonic anhydrase XIV	CA14	Q9ULX7	CHEMBL3510	Lyase	0.104672	1 / 3
Hepatocyte growth factor receptor	MET	P08581	CHEMBL3717	Kinase	0.104672	4 / 4
Serine/threonine-protein kinase NEK2	NEK2	P51955	CHEMBL3835	Kinase	0.104672	1 / 2
Interleukin-8 receptor A	CXCR1	P25024	CHEMBL4029	Family A G protein-coupled receptor	0.104672	2 / 1
CaM kinase II beta	CAMK2B	Q13554	CHEMBL4121	Kinase	0.104672	2 / 2
ALK tyrosine kinase receptor	ALK	Q9UM73	CHEMBL4247	Kinase	0.104672	4 / 4
Serine/threonine-protein kinase AKT	AKT1	P31749	CHEMBL4282	Kinase	0.104672	2 / 4
Serine/threonine-protein kinase NEK6	NEK6	Q9HC98	CHEMBL4309	Kinase	0.104672	1 / 2
Phospholipase A2 group 1B	PLA2G1B	P04054	CHEMBL4426	Enzyme	0.104672	1 / 1
Carbonic anhydrase VA	CA5A	P35218	CHEMBL4789	Lyase	0.104672	1 / 2
Tyrosine-protein kinase receptor UFO	AXL	P30530	CHEMBL4895	Kinase	0.104672	3 / 4
NUAK family SNF1-like kinase 1	NUAK1	O60285	CHEMBL5784	Kinase	0.104672	1 / 2
Aldo-keto reductase family 1 member C2 (by homology)	AKR1C2	P52895	CHEMBL5847	Enzyme	0.104672	1 / 1
Aldo-keto reductase family 1 member C1 (by homology)	AKR1C1	Q04828	CHEMBL5905	Enzyme	0.104672	1 / 1
Aldo-keto-reductase family 1 member C3 (by homology)	AKR1C3	P42330	CHEMBL4681	Enzyme	0.104672	1 / 1
Aldo-keto reductase family 1 member C4 (by homology)	AKR1C4	P17516	CHEMBL4999	Enzyme	0.104672	1 / 1
Carbonic anhydrase XIII (by homology)	CA13	Q8N1Q1	CHEMBL3912	Lyase	0.104672	1 / 3
Aldehyde reductase (by homology)	AKR1A1	P14550	CHEMBL2246	Enzyme	0.104672	1 / 1
Microtubule-associated protein tau	MAPT	P10636	CHEMBL1293224	Unclassified protein	0.104672	1 / 1
Lysine-specific demethylase 4D-like	KDM4E	B2RXH2	CHEMBL1293226	Eraser	0.104672	2 / 2

## Sheet: COM 8
SwissTargetPrediction
Target	Common name	Uniprot ID	ChEMBL ID	Target Class	Probability*	Known actives (3D/2D)
ATP-binding cassette sub-family G member 2	ABCG2	Q9UNQ0	CHEMBL5393	Primary active transporter	0.936487	84 / 49
Aldose reductase	AKR1B1	P15121	CHEMBL1900	Enzyme	0.4203	23 / 68
Delta opioid receptor (by homology)	OPRD1	P41143	CHEMBL236	Family A G protein-coupled receptor	0.2623	23 / 5
Cytochrome P450 1B1	CYP1B1	Q16678	CHEMBL4878	Cytochrome P450	0.253546	18 / 46
Stem cell growth factor receptor	KIT	P10721	CHEMBL1936	Kinase	0.157072	103 / 2
Mu opioid receptor	OPRM1	P35372	CHEMBL233	Family A G protein-coupled receptor	0.121986	44 / 1
Carbonic anhydrase II	CA2	P00918	CHEMBL205	Lyase	0.113207	348 / 17
Arachidonate 5-lipoxygenase	ALOX5	P09917	CHEMBL215	Oxidoreductase	0.113207	104 / 47
Cyclooxygenase-2	PTGS2	P35354	CHEMBL230	Oxidoreductase	0.0956635	111 / 21
NADPH oxidase 4	NOX4	Q9NPH5	CHEMBL1250375	Enzyme	0.0956635	19 / 7
Nitric oxide synthase, inducible	NOS2	P35228	CHEMBL4481	Enzyme	0.0956635	64 / 3
Adenosine A3 receptor	ADORA3	P0DMS8	CHEMBL256	Family A G protein-coupled receptor	0.0956635	375 / 20
Carbonic anhydrase XII	CA12	O43570	CHEMBL3242	Lyase	0.0956635	231 / 19
Adenosine A1 receptor (by homology)	ADORA1	P30542	CHEMBL226	Family A G protein-coupled receptor	0.0956635	616 / 22
Adenosine A2a receptor (by homology)	ADORA2A	P29274	CHEMBL251	Family A G protein-coupled receptor	0.0956635	604 / 10
Carbonic anhydrase VII	CA7	P43166	CHEMBL2326	Lyase	0	58 / 17
Beta amyloid A4 protein	APP	P05067	CHEMBL2487	Membrane receptor	0	35 / 9
Carbonic anhydrase I	CA1	P00915	CHEMBL261	Lyase	0	323 / 9
Serine/threonine-protein kinase PLK1	PLK1	P53350	CHEMBL3024	Kinase	0	112 / 3
Telomerase reverse transcriptase	TERT	O14746	CHEMBL2916	Enzyme	0	28 / 22
Tyrosine-protein kinase SYK	SYK	P43405	CHEMBL2599	Kinase	0	406 / 3
Multidrug resistance-associated protein 1	ABCC1	P33527	CHEMBL3004	Primary active transporter	0	16 / 11
Plasminogen	PLG	P00747	CHEMBL1801	Protease	0	1 / 2
Tyrosine-protein kinase SRC	SRC	P12931	CHEMBL267	Kinase	0	214 / 10
Tyrosine-protein kinase receptor FLT3	FLT3	P36888	CHEMBL1974	Kinase	0	188 / 6
Epidermal growth factor receptor erbB1	EGFR	P00533	CHEMBL203	Kinase	0	465 / 25
Hepatocyte growth factor receptor	MET	P08581	CHEMBL3717	Kinase	0	606 / 4
6-phosphofructo-2-kinase/fructose-2,6-bisphosphatase 3	PFKFB3	Q16875	CHEMBL2331053	Enzyme	0	156 / 2
Vascular endothelial growth factor receptor 2	KDR	P35968	CHEMBL279	Kinase	0	824 / 3
Carbonic anhydrase IV	CA4	P22748	CHEMBL3729	Lyase	0	8 / 12
Cyclin-dependent kinase 1	CDK1	P06493	CHEMBL308	Kinase	0	120 / 8
P-glycoprotein 1	ABCB1	P08183	CHEMBL4302	Primary active transporter	0	100 / 47
Acetylcholinesterase	ACHE	P22303	CHEMBL220	Hydrolase	0	94 / 30
Glycogen synthase kinase-3 beta	GSK3B	P49841	CHEMBL262	Kinase	0	338 / 4
CaM kinase II beta	CAMK2B	Q13554	CHEMBL4121	Kinase	0	1 / 1
Matrix metalloproteinase 13	MMP13	P45452	CHEMBL280	Protease	0	155 / 1
Xanthine dehydrogenase	XDH	P47989	CHEMBL1929	Oxidoreductase	0	4 / 21
Serine/threonine-protein kinase Aurora-B	AURKB	Q96GD4	CHEMBL2185	Kinase	0	292 / 4
Poly [ADP-ribose] polymerase-1	PARP1	P09874	CHEMBL3105	Enzyme	0	283 / 9
Thrombin	F2	P00734	CHEMBL204	Protease	0	151 / 2
Carbonic anhydrase IX	CA9	Q16790	CHEMBL3594	Lyase	0	230 / 8
Serine/threonine-protein kinase PIM1	PIM1	P11309	CHEMBL2147	Kinase	0	66 / 6
Induced myeloid leukemia cell differentiation protein Mcl-1	MCL1	Q07820	CHEMBL4361	Other cytosolic protein	0	13 / 4
Beta-secretase 1	BACE1	P56817	CHEMBL4822	Protease	0	256 / 12
Casein kinase II alpha	CSNK2A1	P68400	CHEMBL3629	Kinase	0	36 / 2
Focal adhesion kinase 1	PTK2	Q05397	CHEMBL2695	Kinase	0	125 / 2
Matrix metalloproteinase 9	MMP9	P14780	CHEMBL321	Protease	0	162 / 2
PI3-kinase p110-gamma subunit	PIK3CG	P48736	CHEMBL3267	Enzyme	0	252 / 1
Dopamine D4 receptor	DRD4	P21917	CHEMBL219	Family A G protein-coupled receptor	0	102 / 1
ALK tyrosine kinase receptor	ALK	Q9UM73	CHEMBL4247	Kinase	0	78 / 3
DNA topoisomerase II alpha	TOP2A	P11388	CHEMBL1806	Isomerase	0	0 / 1
Glyoxalase I	GLO1	Q04760	CHEMBL2424	Enzyme	0	0 / 4
Carbonic anhydrase III	CA3	P07451	CHEMBL2885	Lyase	0	0 / 1
DNA-(apurinic or apyrimidinic site) lyase	APEX1	P27695	CHEMBL5619	Enzyme	0	0 / 1
Aldo-keto reductase family 1 member C2 (by homology)	AKR1C2	P52895	CHEMBL5847	Enzyme	0	0 / 1
Aldo-keto reductase family 1 member C1 (by homology)	AKR1C1	Q04828	CHEMBL5905	Enzyme	0	0 / 1
Aldo-keto reductase family 1 member C4 (by homology)	AKR1C4	P17516	CHEMBL4999	Enzyme	0	0 / 1
Aldehyde reductase (by homology)	AKR1A1	P14550	CHEMBL2246	Enzyme	0	0 / 1
Cyclin-dependent kinase 2	CDK2	P24941	CHEMBL301	Kinase	0	259 / 10
Matrix metalloproteinase 2	MMP2	P08253	CHEMBL333	Protease	0	165 / 2
Serine/threonine-protein kinase NEK2	NEK2	P51955	CHEMBL3835	Kinase	0	7 / 2
Insulin-like growth factor I receptor	IGF1R	P08069	CHEMBL1957	Kinase	0	205 / 3
Cytochrome P450 19A1	CYP19A1	P11511	CHEMBL1978	Cytochrome P450	0	59 / 18
Serine/threonine-protein kinase AKT	AKT1	P31749	CHEMBL4282	Kinase	0	43 / 4
Cyclin-dependent kinase 5/CDK5 activator 1	CDK5R1 CDK5	Q15078 Q00535	CHEMBL1907600	Kinase	0	165 / 12
Insulin receptor	INSR	P06213	CHEMBL1981	Kinase	0	82 / 1
Tyrosine-protein kinase receptor UFO	AXL	P30530	CHEMBL4895	Kinase	0	15 / 3
Carbonic anhydrase VI	CA6	P23280	CHEMBL3025	Lyase	0	34 / 1
Carbonic anhydrase XIII	CA13	Q8N1Q1	CHEMBL3912	Lyase	0	40 / 4
Receptor-type tyrosine-protein phosphatase S	PTPRS	Q13332	CHEMBL2396508	Phosphatase	0	0 / 8
Monoamine oxidase A	MAOA	P21397	CHEMBL1951	Oxidoreductase	0	88 / 7
DNA topoisomerase I (by homology)	TOP1	P11387	CHEMBL1781	Isomerase	0	0 / 1
Arginase-1 (by homology)	ARG1	P05089	CHEMBL1075097	Enzyme	0	0 / 2
Estradiol 17-beta-dehydrogenase 2	HSD17B2	P37059	CHEMBL2789	Enzyme	0	39 / 3
Tankyrase-1	TNKS	O95271	CHEMBL6164	Enzyme	0	36 / 27
Vasopressin V2 receptor	AVPR2	P30518	CHEMBL1790	Family A G protein-coupled receptor	0	72 / 1
Cytochrome P450 1A2	CYP1A2	P05177	CHEMBL3356	Cytochrome P450	0	4 / 8
G-protein coupled receptor 35	GPR35	Q9HC97	CHEMBL1293267	Family A G protein-coupled receptor	0	1 / 4
Matrix metalloproteinase 3	MMP3	P08254	CHEMBL283	Protease	0	59 / 1
Cyclin-dependent kinase 1/cyclin B	CCNB3 CDK1 CCNB1 CCNB2	Q8WWL7 P06493 P14635 O95067	CHEMBL2094127	Other cytosolic protein	0	48 / 4
Cytochrome P450 1A1	CYP1A1	P04798	CHEMBL2231	Cytochrome P450	0	10 / 7
Aldo-keto-reductase family 1 member C3	AKR1C3	P42330	CHEMBL4681	Enzyme	0	2 / 1
Estrogen receptor beta	ESR2	Q92731	CHEMBL242	Nuclear receptor	0	23 / 13
Tankyrase-2	TNKS2	Q9H2K2	CHEMBL6154	Enzyme	0	22 / 12
Phospholipase A2 group IIA	PLA2G2A	P14555	CHEMBL3474	Enzyme	0	10 / 2
AMY1C	AMY1A	P04745	CHEMBL2478	Enzyme	0	0 / 1
G protein-coupled receptor kinase 6	GRK6	P43250	CHEMBL6144	Kinase	0	0 / 4
Matrix metalloproteinase 12	MMP12	P39900	CHEMBL4393	Protease	0	11 / 1
Carbonic anhydrase XIV	CA14	Q9ULX7	CHEMBL3510	Lyase	0	20 / 1
Inhibitor of nuclear factor kappa B kinase beta subunit	IKBKB	O14920	CHEMBL1991	Kinase	0	91 / 1
Tyrosinase	TYR	P14679	CHEMBL1973	Oxidoreductase	0	0 / 2
Aryl hydrocarbon receptor	AHR	P35869	CHEMBL3201	Transcription factor	0	0 / 1
NADH-ubiquinone oxidoreductase chain 4	MT-ND4	P03905	CHEMBL4499	Oxidoreductase	0	4 / 0
Tubulin beta-1 chain	TUBB1	Q9H4B7	CHEMBL1915	Structural protein	0	21 / 0
Lymphocyte differentiation antigen CD38	CD38	P28907	CHEMBL4660	Enzyme	0	14 / 3
Serotonin 6 (5-HT6) receptor	HTR6	P50406	CHEMBL3371	Family A G protein-coupled receptor	0	48 / 0
Liver glycogen phosphorylase	PYGL	P06737	CHEMBL2568	Enzyme	0	15 / 1
Platelet-derived growth factor receptor beta	PDGFRB	P09619	CHEMBL1913	Kinase	0	164 / 0
Myosin light chain kinase, smooth muscle	MYLK	Q15746	CHEMBL2428	Kinase	0	9 / 1
Microtubule-associated protein tau	MAPT	P10636	CHEMBL1293224	Unclassified protein	0	3 / 1

## Sheet: COM 9
SwissTargetPrediction
Target	Common name	Uniprot ID	ChEMBL ID	Target Class	Probability*	Known actives (3D/2D)
Epidermal growth factor receptor erbB1	EGFR	P00533	CHEMBL203	Kinase	0.69844	9 / 26
Aldose reductase (by homology)	AKR1B1	P15121	CHEMBL1900	Enzyme	0.608509	23 / 40
Telomerase reverse transcriptase	TERT	O14746	CHEMBL2916	Enzyme	0.534713	9 / 2
Alpha-synuclein	SNCA	P37840	CHEMBL6152	Unclassified protein	0.256228	2 / 3
Beta-secretase 1	BACE1	P56817	CHEMBL4822	Protease	0.256228	10 / 38
ATP-binding cassette sub-family G member 2	ABCG2	Q9UNQ0	CHEMBL5393	Primary active transporter	0.207054	6 / 49
Neuronal acetylcholine receptor protein alpha-7 subunit	CHRNA7	P36544	CHEMBL2492	Ligand-gated ion channel	0.174271	0 / 11
Beta amyloid A4 protein	APP	P05067	CHEMBL2487	Membrane receptor	0.157929	2 / 21
Cyclooxygenase-2	PTGS2	P35354	CHEMBL230	Oxidoreductase	0.141522	2 / 19
Cytochrome P450 19A1	CYP19A1	P11511	CHEMBL1978	Cytochrome P450	0.125143	6 / 24
Monoamine oxidase A	MAOA	P21397	CHEMBL1951	Oxidoreductase	0.125143	6 / 28
Arachidonate 5-lipoxygenase	ALOX5	P09917	CHEMBL215	Oxidoreductase	0.116965	5 / 33
Coagulation factor VII/tissue factor	F3	P13726	CHEMBL4081	Surface antigen	0.116965	0 / 9
Nitric oxide synthase, inducible (by homology)	NOS2	P35228	CHEMBL4481	Enzyme	0.108771	4 / 11
Monoamine oxidase B	MAOB	P27338	CHEMBL2039	Oxidoreductase	0.108771	0 / 99
Insulin-like growth factor I receptor	IGF1R	P08069	CHEMBL1957	Kinase	0.108771	5 / 1
Voltage-gated potassium channel subunit Kv1.3	KCNA3	P22001	CHEMBL4633	Voltage-gated ion channel	0.100579	0 / 9
Estrogen receptor alpha	ESR1	P03372	CHEMBL206	Nuclear receptor	0.100579	78 / 55
Aldehyde dehydrogenase	ALDH2	P05091	CHEMBL1935	Oxidoreductase	0.100579	1 / 1
P-glycoprotein 1	ABCB1	P08183	CHEMBL4302	Primary active transporter	0.100579	12 / 20
Tubulin beta-1 chain	TUBB1	Q9H4B7	CHEMBL1915	Structural protein	0.100579	0 / 19
Estrogen receptor beta	ESR2	Q92731	CHEMBL242	Nuclear receptor	0.100579	98 / 45
Carbonyl reductase [NADPH] 1	CBR1	P16152	CHEMBL5586	Enzyme	0.100579	3 / 0
Phosphodiesterase 4D	PDE4D	Q08499	CHEMBL288	Phosphodiesterase	0.100579	7 / 0
3-phosphoinositide dependent protein kinase-1	PDPK1	O15530	CHEMBL2534	Kinase	0.100579	0 / 1
Receptor-type tyrosine-protein phosphatase S	PTPRS	Q13332	CHEMBL2396508	Phosphatase	0.100579	7 / 0
AMY1C	AMY1A	P04745	CHEMBL2478	Enzyme	0.100579	1 / 0
G protein-coupled receptor kinase 6	GRK6	P43250	CHEMBL6144	Kinase	0.100579	3 / 0
Acetylcholinesterase	ACHE	P22303	CHEMBL220	Hydrolase	0.100579	4 / 52
NADPH oxidase 4	NOX4	Q9NPH5	CHEMBL1250375	Enzyme	0.100579	7 / 0
Xanthine dehydrogenase	XDH	P47989	CHEMBL1929	Oxidoreductase	0.100579	12 / 0
Tyrosine-protein kinase receptor FLT3	FLT3	P36888	CHEMBL1974	Kinase	0.100579	6 / 0
Cyclin-dependent kinase 1/cyclin B	CCNB3 CDK1 CCNB1 CCNB2	Q8WWL7 P06493 P14635 O95067	CHEMBL2094127	Other cytosolic protein	0.100579	4 / 0
Cyclin-dependent kinase 6	CDK6	Q00534	CHEMBL2508	Kinase	0.100579	3 / 0
Multidrug resistance-associated protein 1	ABCC1	P33527	CHEMBL3004	Primary active transporter	0.100579	7 / 0
Estradiol 17-beta-dehydrogenase 1	HSD17B1	P14061	CHEMBL3181	Enzyme	0.100579	9 / 0
Casein kinase II alpha	CSNK2A1	P68400	CHEMBL3629	Kinase	0.100579	5 / 0
Cystic fibrosis transmembrane conductance regulator	CFTR	P13569	CHEMBL4051	Other ion channel	0.100579	1 / 0
Tankyrase-2	TNKS2	Q9H2K2	CHEMBL6154	Enzyme	0.100579	4 / 0
Tankyrase-1	TNKS	O95271	CHEMBL6164	Enzyme	0.100579	4 / 0
Microtubule-associated protein tau	MAPT	P10636	CHEMBL1293224	Unclassified protein	0.100579	1 / 1
Estradiol 17-beta-dehydrogenase 2	HSD17B2	P37059	CHEMBL2789	Enzyme	0.100579	9 / 0
Aryl hydrocarbon receptor	AHR	P35869	CHEMBL3201	Transcription factor	0.100579	1 / 0
Estrogen-related receptor alpha	ESRRA	P11474	CHEMBL3429	Nuclear receptor	0.100579	2 / 0
Matrix metalloproteinase 12	MMP12	P39900	CHEMBL4393	Protease	0.100579	1 / 0
Lymphocyte differentiation antigen CD38	CD38	P28907	CHEMBL4660	Enzyme	0.100579	2 / 0
DNA topoisomerase I (by homology)	TOP1	P11387	CHEMBL1781	Isomerase	0.100579	1 / 0
Arginase-1 (by homology)	ARG1	P05089	CHEMBL1075097	Enzyme	0.100579	2 / 0
C-X-C chemokine receptor type 4	CXCR4	P61073	CHEMBL2107	Family A G protein-coupled receptor	0.100579	0 / 1
Insulin-like growth factor binding protein 3	IGFBP3	P17936	CHEMBL3997	Secreted protein	0.100579	5 / 0
Calcium-activated potassium channel subunit alpha-1	KCNMA1	Q12791	CHEMBL4304	Voltage-gated ion channel	0.100579	5 / 0
Arachidonate 12-lipoxygenase	ALOX12	P18054	CHEMBL3687	Enzyme	0.100579	9 / 0
Insulin-like growth factor binding protein 6	IGFBP6	P24592	CHEMBL2139	Secreted protein	0.100579	2 / 0
Insulin-like growth factor binding protein 4	IGFBP4	P22692	CHEMBL2310	Secreted protein	0.100579	2 / 0
6-phosphofructo-2-kinase/fructose-2,6-bisphosphatase 3	PFKFB3	Q16875	CHEMBL2331053	Enzyme	0.100579	2 / 0
Insulin-like growth factor binding protein 5	IGFBP5	P24593	CHEMBL2665	Secreted protein	0.100579	2 / 0
Insulin-like growth factor binding protein 2	IGFBP2	P18065	CHEMBL3088	Secreted protein	0.100579	2 / 0
Insulin-like growth factor binding protein 1	IGFBP1	P08833	CHEMBL4178	Secreted protein	0.100579	2 / 0
Toll-like receptor (TLR7/TLR9)	TLR9	Q9NR96	CHEMBL5804	Toll-like and Il-1 receptors	0.100579	0 / 6
Serine/threonine-protein kinase PIM1	PIM1	P11309	CHEMBL2147	Kinase	0.100579	10 / 0
Steryl-sulfatase	STS	P08842	CHEMBL3559	Enzyme	0.100579	0 / 4
Induced myeloid leukemia cell differentiation protein Mcl-1	MCL1	Q07820	CHEMBL4361	Other cytosolic protein	0.100579	5 / 8
Thrombin	F2	P00734	CHEMBL204	Protease	0.100579	11 / 0
Trypsin I	PRSS1	P07477	CHEMBL209	Protease	0.100579	4 / 0
Thrombin and coagulation factor X	F10	P00742	CHEMBL244	Protease	0.100579	10 / 0
Death-associated protein kinase 1	DAPK1	P53355	CHEMBL2558	Kinase	0.100579	2 / 0
Urokinase-type plasminogen activator	PLAU	P00749	CHEMBL3286	Protease	0.100579	13 / 0
DNA-3-methyladenine glycosylase	MPG	P29372	CHEMBL3396943	Enzyme	0.100579	1 / 0
Solute carrier family 22 member 12	SLC22A12	Q96S37	CHEMBL6120	Electrochemical transporter	0.100579	6 / 0
Cyclin-dependent kinase 2	CDK2	P24941	CHEMBL301	Kinase	0.100579	1 / 0
Vasopressin V2 receptor	AVPR2	P30518	CHEMBL1790	Family A G protein-coupled receptor	0.100579	1 / 0
Dopamine D4 receptor	DRD4	P21917	CHEMBL219	Family A G protein-coupled receptor	0.100579	1 / 0
Myeloperoxidase	MPO	P05164	CHEMBL2439	Enzyme	0.100579	1 / 0
PI3-kinase p85-alpha subunit	PIK3R1	P27986	CHEMBL2506	Enzyme	0.100579	1 / 0
Liver glycogen phosphorylase	PYGL	P06737	CHEMBL2568	Enzyme	0.100579	1 / 0
Focal adhesion kinase 1	PTK2	Q05397	CHEMBL2695	Kinase	0.100579	3 / 0
Matrix metalloproteinase 13	MMP13	P45452	CHEMBL280	Protease	0.100579	1 / 0
Matrix metalloproteinase 3	MMP3	P08254	CHEMBL283	Protease	0.100579	1 / 0
Serine/threonine-protein kinase PLK1	PLK1	P53350	CHEMBL3024	Kinase	0.100579	4 / 0
Cyclin-dependent kinase 1	CDK1	P06493	CHEMBL308	Kinase	0.100579	3 / 0
Protein kinase N1	PKN1	Q16512	CHEMBL3384	Kinase	0.100579	3 / 0
Serine/threonine-protein kinase NEK2	NEK2	P51955	CHEMBL3835	Kinase	0.100579	3 / 0
Interleukin-8 receptor A	CXCR1	P25024	CHEMBL4029	Family A G protein-coupled receptor	0.100579	2 / 0
CaM kinase II beta	CAMK2B	Q13554	CHEMBL4121	Kinase	0.100579	1 / 0
ALK tyrosine kinase receptor	ALK	Q9UM73	CHEMBL4247	Kinase	0.100579	4 / 0
Serine/threonine-protein kinase NEK6	NEK6	Q9HC98	CHEMBL4309	Kinase	0.100579	3 / 0
Phospholipase A2 group 1B	PLA2G1B	P04054	CHEMBL4426	Enzyme	0.100579	1 / 0
Aldo-keto-reductase family 1 member C3	AKR1C3	P42330	CHEMBL4681	Enzyme	0.100579	1 / 3
Tyrosine-protein kinase receptor UFO	AXL	P30530	CHEMBL4895	Kinase	0.100579	4 / 0
NUAK family SNF1-like kinase 1	NUAK1	O60285	CHEMBL5784	Kinase	0.100579	3 / 0
Aldo-keto reductase family 1 member C1 (by homology)	AKR1C1	Q04828	CHEMBL5905	Enzyme	0.100579	1 / 0
Aldehyde reductase (by homology)	AKR1A1	P14550	CHEMBL2246	Enzyme	0.100579	1 / 0
Matrix metalloproteinase 2	MMP2	P08253	CHEMBL333	Protease	0.100579	3 / 4
Glycogen synthase kinase-3 beta	GSK3B	P49841	CHEMBL262	Kinase	0.100579	4 / 6
Cyclin-dependent kinase 5/CDK5 activator 1	CDK5R1 CDK5	Q15078 Q00535	CHEMBL1907600	Kinase	0.100579	6 / 1
Protein-tyrosine phosphatase 1B	PTPN1	P18031	CHEMBL335	Phosphatase	0.100579	5 / 32
Cyclooxygenase-1	PTGS1	P23219	CHEMBL221	Oxidoreductase	0.100579	0 / 24
Prostaglandin E synthase	PTGES	O14684	CHEMBL5658	Enzyme	0.100579	0 / 18
Flap endonuclease 1	FEN1	P39748	CHEMBL5027	Enzyme	0.100579	3 / 0
Lysine-specific demethylase 4D-like	KDM4E	B2RXH2	CHEMBL1293226	Eraser	0.100579	2 / 0

## Sheet: COM 10
SwissTargetPrediction
Target	Common name	Uniprot ID	ChEMBL ID	Target Class	Probability*	Known actives (3D/2D)
Cyclooxygenase-2 (by homology)	PTGS2	P35354	CHEMBL230	Oxidoreductase	1	5 / 33
Nitric oxide synthase, inducible (by homology)	NOS2	P35228	CHEMBL4481	Enzyme	1	4 / 3
Tyrosine-protein kinase receptor FLT3	FLT3	P36888	CHEMBL1974	Kinase	0.246151	3 / 7
Aldose reductase	AKR1B1	P15121	CHEMBL1900	Enzyme	0.229686	21 / 71
Delta opioid receptor	OPRD1	P41143	CHEMBL236	Family A G protein-coupled receptor	0.139062	2 / 5
Stem cell growth factor receptor	KIT	P10721	CHEMBL1936	Kinase	0.130792	1 / 3
P-glycoprotein 1	ABCB1	P08183	CHEMBL4302	Primary active transporter	0.130792	20 / 48
Inhibitor of nuclear factor kappa B kinase beta subunit	IKBKB	O14920	CHEMBL1991	Kinase	0.122582	4 / 1
Neurotrophic tyrosine kinase receptor type 2	NTRK2	Q16620	CHEMBL4898	Kinase	0.122582	1 / 1
Lysine-specific demethylase 4D-like	KDM4E	B2RXH2	CHEMBL1293226	Eraser	0.1061	2 / 2
Xanthine dehydrogenase	XDH	P47989	CHEMBL1929	Oxidoreductase	0.1061	7 / 21
Arachidonate 15-lipoxygenase	ALOX15	P16050	CHEMBL2903	Enzyme	0.1061	8 / 9
Cyclin-dependent kinase 1	CDK1	P06493	CHEMBL308	Kinase	0.1061	5 / 10
Arachidonate 12-lipoxygenase	ALOX12	P18054	CHEMBL3687	Enzyme	0.1061	9 / 11
G protein-coupled receptor kinase 6	GRK6	P43250	CHEMBL6144	Kinase	0.1061	3 / 4
Cytochrome P450 19A1	CYP19A1	P11511	CHEMBL1978	Cytochrome P450	0.1061	5 / 18
Estrogen receptor beta	ESR2	Q92731	CHEMBL242	Nuclear receptor	0.1061	74 / 23
Cytochrome P450 1A1	CYP1A1	P04798	CHEMBL2231	Cytochrome P450	0.1061	0 / 7
Mu opioid receptor	OPRM1	P35372	CHEMBL233	Family A G protein-coupled receptor	0.1061	2 / 1
ATP-binding cassette sub-family G member 2	ABCG2	Q9UNQ0	CHEMBL5393	Primary active transporter	0.1061	3 / 47
Estrogen receptor alpha	ESR1	P03372	CHEMBL206	Nuclear receptor	0.1061	58 / 23
Epidermal growth factor receptor erbB1	EGFR	P00533	CHEMBL203	Kinase	0.1061	5 / 29
Solute carrier family 22 member 12	SLC22A12	Q96S37	CHEMBL6120	Electrochemical transporter	0.1061	5 / 1
Cytochrome P450 1B1	CYP1B1	Q16678	CHEMBL4878	Cytochrome P450	0.1061	10 / 46
Carbonic anhydrase IV	CA4	P22748	CHEMBL3729	Lyase	0.1061	6 / 11
Carbonic anhydrase II	CA2	P00918	CHEMBL205	Lyase	0.0978745	13 / 14
Carbonic anhydrase I	CA1	P00915	CHEMBL261	Lyase	0.0978745	9 / 10
Induced myeloid leukemia cell differentiation protein Mcl-1	MCL1	Q07820	CHEMBL4361	Other cytosolic protein	0.0978745	9 / 4
PI3-kinase p110-gamma subunit	PIK3CG	P48736	CHEMBL3267	Enzyme	0.0978745	7 / 1
Serine/threonine-protein kinase PIM1	PIM1	P11309	CHEMBL2147	Kinase	0.0978745	7 / 8
Adenosine A1 receptor (by homology)	ADORA1	P30542	CHEMBL226	Family A G protein-coupled receptor	0.0978745	5 / 23
Adenosine A2a receptor (by homology)	ADORA2A	P29274	CHEMBL251	Family A G protein-coupled receptor	0.0978745	7 / 11
Estradiol 17-beta-dehydrogenase 2	HSD17B2	P37059	CHEMBL2789	Enzyme	0.0978745	8 / 3
Estradiol 17-beta-dehydrogenase 1	HSD17B1	P14061	CHEMBL3181	Enzyme	0.0978745	8 / 4
Carbonic anhydrase VII	CA7	P43166	CHEMBL2326	Lyase	0.0978745	5 / 17
Carbonic anhydrase XII	CA12	O43570	CHEMBL3242	Lyase	0.0978745	13 / 21
Cyclin-dependent kinase 5/CDK5 activator 1	CDK5R1 CDK5	Q15078 Q00535	CHEMBL1907600	Kinase	0.0978745	4 / 18
Cyclin-dependent kinase 1/cyclin B	CCNB3 CDK1 CCNB1 CCNB2	Q8WWL7 P06493 P14635 O95067	CHEMBL2094127	Other cytosolic protein	0.0978745	2 / 6
Cyclin-dependent kinase 6	CDK6	Q00534	CHEMBL2508	Kinase	0.0978745	2 / 4
Carbonic anhydrase IX	CA9	Q16790	CHEMBL3594	Lyase	0.0978745	9 / 12
Carbonyl reductase [NADPH] 1	CBR1	P16152	CHEMBL5586	Enzyme	0.0978745	4 / 2
Telomerase reverse transcriptase	TERT	O14746	CHEMBL2916	Enzyme	0.0978745	9 / 22
Androgen Receptor	AR	P10275	CHEMBL1871	Nuclear receptor	0.0978745	0 / 16
Carbonic anhydrase VI	CA6	P23280	CHEMBL3025	Lyase	0.0978745	2 / 1
Receptor-type tyrosine-protein phosphatase S	PTPRS	Q13332	CHEMBL2396508	Phosphatase	0.0978745	1 / 8
Death-associated protein kinase 1	DAPK1	P53355	CHEMBL2558	Kinase	0.0978745	0 / 2
DNA-3-methyladenine glycosylase	MPG	P29372	CHEMBL3396943	Enzyme	0.0978745	0 / 1
6-phosphofructo-2-kinase/fructose-2,6-bisphosphatase 3	PFKFB3	Q16875	CHEMBL2331053	Enzyme	0.0978745	2 / 2
Matrix metalloproteinase 9	MMP9	P14780	CHEMBL321	Protease	0.0978745	2 / 2
Matrix metalloproteinase 2	MMP2	P08253	CHEMBL333	Protease	0.0978745	2 / 2
Tyrosine-protein kinase LCK	LCK	P06239	CHEMBL258	Kinase	0.0978745	3 / 3
Matrix metalloproteinase 12	MMP12	P39900	CHEMBL4393	Protease	0.0978745	0 / 1
Lymphocyte differentiation antigen CD38	CD38	P28907	CHEMBL4660	Enzyme	0.0978745	0 / 2
DNA topoisomerase I (by homology)	TOP1	P11387	CHEMBL1781	Isomerase	0.0978745	0 / 1
Arginase-1 (by homology)	ARG1	P05089	CHEMBL1075097	Enzyme	0.0978745	0 / 2
Microtubule-associated protein tau	MAPT	P10636	CHEMBL1293224	Unclassified protein	0.0978745	0 / 1
DNA topoisomerase II alpha	TOP2A	P11388	CHEMBL1806	Isomerase	0.0978745	0 / 1
Insulin receptor	INSR	P06213	CHEMBL1981	Kinase	0.0978745	0 / 1
Dopamine D4 receptor	DRD4	P21917	CHEMBL219	Family A G protein-coupled receptor	0.0978745	0 / 1
Myosin light chain kinase, smooth muscle	MYLK	Q15746	CHEMBL2428	Kinase	0.0978745	0 / 1
Myeloperoxidase	MPO	P05164	CHEMBL2439	Enzyme	0.0978745	0 / 1
PI3-kinase p85-alpha subunit	PIK3R1	P27986	CHEMBL2506	Enzyme	0.0978745	0 / 1
Liver glycogen phosphorylase	PYGL	P06737	CHEMBL2568	Enzyme	0.0978745	0 / 1
Matrix metalloproteinase 13	MMP13	P45452	CHEMBL280	Protease	0.0978745	0 / 1
Matrix metalloproteinase 3	MMP3	P08254	CHEMBL283	Protease	0.0978745	0 / 1
Carbonic anhydrase III	CA3	P07451	CHEMBL2885	Lyase	0.0978745	0 / 3
Carbonic anhydrase XIV	CA14	Q9ULX7	CHEMBL3510	Lyase	0.0978745	0 / 3
Hepatocyte growth factor receptor	MET	P08581	CHEMBL3717	Kinase	0.0978745	4 / 4
Carbonic anhydrase XIII (by homology)	CA13	Q8N1Q1	CHEMBL3912	Lyase	0.0978745	0 / 8
CaM kinase II beta	CAMK2B	Q13554	CHEMBL4121	Kinase	0.0978745	0 / 2
Phospholipase A2 group 1B	PLA2G1B	P04054	CHEMBL4426	Enzyme	0.0978745	0 / 1
Carbonic anhydrase VA	CA5A	P35218	CHEMBL4789	Lyase	0.0978745	0 / 2
DNA-(apurinic or apyrimidinic site) lyase	APEX1	P27695	CHEMBL5619	Enzyme	0.0978745	0 / 1
Aldo-keto reductase family 1 member C2 (by homology)	AKR1C2	P52895	CHEMBL5847	Enzyme	0.0978745	0 / 1
Aldo-keto reductase family 1 member C1 (by homology)	AKR1C1	Q04828	CHEMBL5905	Enzyme	0.0978745	0 / 1
Aldo-keto-reductase family 1 member C3 (by homology)	AKR1C3	P42330	CHEMBL4681	Enzyme	0.0978745	0 / 1
Aldo-keto reductase family 1 member C4 (by homology)	AKR1C4	P17516	CHEMBL4999	Enzyme	0.0978745	0 / 1
Aldehyde reductase (by homology)	AKR1A1	P14550	CHEMBL2246	Enzyme	0.0978745	0 / 1
G-protein coupled receptor 35	GPR35	Q9HC97	CHEMBL1293267	Family A G protein-coupled receptor	0.0978745	4 / 4
Ornithine decarboxylase	ODC1	P11926	CHEMBL1869	Lyase	0.0978745	0 / 1
Heat shock protein HSP 90-alpha	HSP90AA1	P07900	CHEMBL3880	Other cytosolic protein	0.0978745	29 / 0
Arachidonate 5-lipoxygenase	ALOX5	P09917	CHEMBL215	Oxidoreductase	0.0978745	3 / 46
Interleukin-8 receptor A	CXCR1	P25024	CHEMBL4029	Family A G protein-coupled receptor	0.0978745	3 / 1
Phospholipase A2 group IIA	PLA2G2A	P14555	CHEMBL3474	Enzyme	0.0978745	0 / 2
Tyrosine-protein kinase SRC	SRC	P12931	CHEMBL267	Kinase	0.0978745	3 / 10
Beta amyloid A4 protein	APP	P05067	CHEMBL2487	Membrane receptor	0.0978745	1 / 13
Cytochrome P450 1A2	CYP1A2	P05177	CHEMBL3356	Cytochrome P450	0.0978745	1 / 8
Adenosine A3 receptor	ADORA3	P0DMS8	CHEMBL256	Family A G protein-coupled receptor	0.0978745	2 / 22
Endoplasmin	HSP90B1	P14625	CHEMBL1075323	Other membrane protein	0.0978745	20 / 0
Multidrug resistance-associated protein 1	ABCC1	P33527	CHEMBL3004	Primary active transporter	0.0978745	4 / 11
Tankyrase-1	TNKS	O95271	CHEMBL6164	Enzyme	0.0978745	3 / 28
Transthyretin	TTR	P02766	CHEMBL3194	Secreted protein	0.0978745	2 / 3
NADPH oxidase 4	NOX4	Q9NPH5	CHEMBL1250375	Enzyme	0.0978745	4 / 7
Vasopressin V2 receptor	AVPR2	P30518	CHEMBL1790	Family A G protein-coupled receptor	0.0978745	1 / 1
NEDD8-activating enzyme E1 regulatory subunit	NAE1	Q13564	CHEMBL2016431	Unclassified protein	0.0978745	0 / 1
Butyrylcholinesterase	BCHE	P06276	CHEMBL1914	Hydrolase	0.0978745	1 / 3
Acetylcholinesterase	ACHE	P22303	CHEMBL220	Hydrolase	0.0978745	2 / 30
Beta-secretase 1	BACE1	P56817	CHEMBL4822	Protease	0.0978745	8 / 13
Phosphodiesterase 5A	PDE5A	O76074	CHEMBL1827	Phosphodiesterase	0.0978745	3 / 6
Glycogen synthase kinase-3 beta	GSK3B	P49841	CHEMBL262	Kinase	0.0978745	5 / 6

[truncated: 1 more sheets: Total targets ]
