# Supplementary material for: Unravelling the multi-target mechanism of methoxylated flavonoids in Parkinson's disease: Insights from network pharmacology and molecular dynamics
Source: Toxicol Rep. 2026 Apr 1;16:102248. doi: 10.1016/j.toxrep.2026.102248 (PMC13091021; doi:10.1016/j.toxrep.2026.102248)
Supplement: Supplementary file 3 — Supplementary material [file mmc3.xlsx]

## Sheet: Sheet1
Gene Symbol	Description	Category	Uniprot ID	Gifts	GC Id	Relevance score	GeneCards Link
LRRK2	Leucine Rich Repeat Kinase 2	Protein Coding	Q5S007	62	GC12P040196	124.117	https://www.genecards.org/cgi-bin/carddisp.pl?gene=LRRK2
PINK1	PTEN Induced Kinase 1	Protein Coding	Q9BXM7	59	GC01P051861	103.581	https://www.genecards.org/cgi-bin/carddisp.pl?gene=PINK1
PRKN	Parkin RBR E3 Ubiquitin Protein Ligase	Protein Coding	O60260	62	GC06M161348	102.387	https://www.genecards.org/cgi-bin/carddisp.pl?gene=PRKN
SNCA	Synuclein Alpha	Protein Coding	P37840	64	GC04M089724	96.7827	https://www.genecards.org/cgi-bin/carddisp.pl?gene=SNCA
SYNJ1	Synaptojanin 1	Protein Coding	O43426	58	GC21M032628	94.5995	https://www.genecards.org/cgi-bin/carddisp.pl?gene=SYNJ1
PARK7	Parkinsonism Associated Deglycase	Protein Coding	Q99497	60	GC01P050925	85.0997	https://www.genecards.org/cgi-bin/carddisp.pl?gene=PARK7
GBA1	Glucosylceramidase Beta 1	Protein Coding	P04062	63	GC01M163977	70.1006	https://www.genecards.org/cgi-bin/carddisp.pl?gene=GBA1
PINK1-AS	PINK1 Antisense RNA	RNA Gene		24	GC01M020642	63.3086	https://www.genecards.org/cgi-bin/carddisp.pl?gene=PINK1-AS
DNAJC6	DnaJ Heat Shock Protein Family (Hsp40) Member C6	Protein Coding	O75061	56	GC01P065248	62.9573	https://www.genecards.org/cgi-bin/carddisp.pl?gene=DNAJC6
MAPT	Microtubule Associated Protein Tau	Protein Coding	P10636	63	GC17P045894	58.4486	https://www.genecards.org/cgi-bin/carddisp.pl?gene=MAPT
FBXO7	F-Box Protein 7	Protein Coding	Q9Y3I1	56	GC22P032474	58.1828	https://www.genecards.org/cgi-bin/carddisp.pl?gene=FBXO7
LOC106627981	GBA Recombination Region	Functional Element		11	GC01P155233	55.0719	https://www.genecards.org/cgi-bin/carddisp.pl?gene=LOC106627981
VPS35	VPS35 Retromer Complex Component	Protein Coding	Q96QK1	55	GC16M047331	54.8158	https://www.genecards.org/cgi-bin/carddisp.pl?gene=VPS35
PLA2G6	Phospholipase A2 Group VI	Protein Coding	O60733	59	GC22M080968	53.1684	https://www.genecards.org/cgi-bin/carddisp.pl?gene=PLA2G6
UCHL1	Ubiquitin C-Terminal Hydrolase L1	Protein Coding	P09936	66	GC04P041256	53.1248	https://www.genecards.org/cgi-bin/carddisp.pl?gene=UCHL1
NR4A2	Nuclear Receptor Subfamily 4 Group A Member 2	Protein Coding	P43354	58	GC02M156324	49.1381	https://www.genecards.org/cgi-bin/carddisp.pl?gene=NR4A2
ATP13A2	ATPase Cation Transporting 13A2	Protein Coding	Q9NQ11	56	GC01M016985	48.5112	https://www.genecards.org/cgi-bin/carddisp.pl?gene=ATP13A2
PRKAG2	Protein Kinase AMP-Activated Non-Catalytic Subunit Gamma 2	Protein Coding	Q9UGJ0	62	GC07M151556	46.0482	https://www.genecards.org/cgi-bin/carddisp.pl?gene=PRKAG2
VPS13C	Vacuolar Protein Sorting 13 Homolog C	Protein Coding	Q709C8	46	GC15M061852	44.4898	https://www.genecards.org/cgi-bin/carddisp.pl?gene=VPS13C
GIGYF2	GRB10 Interacting GYF Protein 2	Protein Coding	Q6Y7W6	53	GC02P233049	43.9467	https://www.genecards.org/cgi-bin/carddisp.pl?gene=GIGYF2
HTRA2	HtrA Serine Peptidase 2	Protein Coding	O43464	59	GC02P074529	42.4769	https://www.genecards.org/cgi-bin/carddisp.pl?gene=HTRA2
SNCAIP	Synuclein Alpha Interacting Protein	Protein Coding	Q9Y6H5	55	GC05P122311	39.645	https://www.genecards.org/cgi-bin/carddisp.pl?gene=SNCAIP
SLC6A3	Solute Carrier Family 6 Member 3	Protein Coding	Q01959	64	GC05M001392	39.3943	https://www.genecards.org/cgi-bin/carddisp.pl?gene=SLC6A3
DNAJC13	DnaJ Heat Shock Protein Family (Hsp40) Member C13	Protein Coding	O75165	53	GC03P132417	39.0334	https://www.genecards.org/cgi-bin/carddisp.pl?gene=DNAJC13
TH	Tyrosine Hydroxylase	Protein Coding	P07101	63	GC11M002163	38.2449	https://www.genecards.org/cgi-bin/carddisp.pl?gene=TH
EIF4G1	Eukaryotic Translation Initiation Factor 4 Gamma 1	Protein Coding	Q04637	60	GC03P184314	38.0009	https://www.genecards.org/cgi-bin/carddisp.pl?gene=EIF4G1
PACRG	Parkin Coregulated	Protein Coding	Q96M98	53	GC06P162727	35.8201	https://www.genecards.org/cgi-bin/carddisp.pl?gene=PACRG
GCH1	GTP Cyclohydrolase 1	Protein Coding	P30793	59	GC14M054842	35.0456	https://www.genecards.org/cgi-bin/carddisp.pl?gene=GCH1
PSAP	Prosaposin	Protein Coding	P07602	61	GC10M071816	34.7352	https://www.genecards.org/cgi-bin/carddisp.pl?gene=PSAP
POLG	DNA Polymerase Gamma, Catalytic Subunit	Protein Coding	P54098	60	GC15M152330	32.6959	https://www.genecards.org/cgi-bin/carddisp.pl?gene=POLG
ATXN2	Ataxin 2	Protein Coding	Q99700	56	GC12M111443	31.1031	https://www.genecards.org/cgi-bin/carddisp.pl?gene=ATXN2
COMT	Catechol-O-Methyltransferase	Protein Coding	P21964	64	GC22P019941	30.8925	https://www.genecards.org/cgi-bin/carddisp.pl?gene=COMT
TAF1	TATA-Box Binding Protein Associated Factor 1	Protein Coding	P21675	61	GC0XP071366	30.4529	https://www.genecards.org/cgi-bin/carddisp.pl?gene=TAF1
MT-ND1	Mitochondrially Encoded NADH:Ubiquinone Oxidoreductase Core Subunit 1	Protein Coding	P03886	45	GCMTP003309	29.0412	https://www.genecards.org/cgi-bin/carddisp.pl?gene=MT-ND1
CHCHD2	Coiled-Coil-Helix-Coiled-Coil-Helix Domain Containing 2	Protein Coding	Q9Y6H1	51	GC07M056101	28.6975	https://www.genecards.org/cgi-bin/carddisp.pl?gene=CHCHD2
PODXL	Podocalyxin Like	Protein Coding	O00592	56	GC07M131500	28.6924	https://www.genecards.org/cgi-bin/carddisp.pl?gene=PODXL
SLC30A10	Solute Carrier Family 30 Member 10	Protein Coding	Q6XR72	55	GC01M219685	28.295	https://www.genecards.org/cgi-bin/carddisp.pl?gene=SLC30A10
ATXN3	Ataxin 3	Protein Coding	P54252	59	GC14M120874	27.7128	https://www.genecards.org/cgi-bin/carddisp.pl?gene=ATXN3
ATP1A3	ATPase Na+/K+ Transporting Subunit Alpha 3	Protein Coding	P13637	61	GC19M041966	27.6293	https://www.genecards.org/cgi-bin/carddisp.pl?gene=ATP1A3
SPG11	SPG11 Vesicle Trafficking Associated, Spatacsin	Protein Coding	Q96JI7	52	GC15M044946	26.4666	https://www.genecards.org/cgi-bin/carddisp.pl?gene=SPG11
PARK3	Parkinson Disease 3 (Autosomal Dominant, Lewy Body)	Genetic Locus		8	GC02U990073	25.9831	https://www.genecards.org/cgi-bin/carddisp.pl?gene=PARK3
MIR6084	MicroRNA 6084	RNA Gene		14	GC01P020633	25.8106	https://www.genecards.org/cgi-bin/carddisp.pl?gene=MIR6084
PTRHD1	Peptidyl-TRNA Hydrolase Domain Containing 1	Protein Coding	Q6GMV3	45	GC02M024790	25.6952	https://www.genecards.org/cgi-bin/carddisp.pl?gene=PTRHD1
RAB39B	RAB39B, Member RAS Oncogene Family	Protein Coding	Q96DA2	51	GC0XM155259	25.3711	https://www.genecards.org/cgi-bin/carddisp.pl?gene=RAB39B
GRN	Granulin Precursor	Protein Coding	P28799	60	GC17P044345	25.259	https://www.genecards.org/cgi-bin/carddisp.pl?gene=GRN
LOC126859871	MED14-Independent Group 3 Enhancer GRCh37_chr6:162621359-162622558	Functional Element		7	GC06P162200	25.1899	https://www.genecards.org/cgi-bin/carddisp.pl?gene=LOC126859871
SNCB	Synuclein Beta	Protein Coding	Q16143	57	GC05M176620	24.3718	https://www.genecards.org/cgi-bin/carddisp.pl?gene=SNCB
APOE	Apolipoprotein E	Protein Coding	P02649	63	GC19P123244	23.8805	https://www.genecards.org/cgi-bin/carddisp.pl?gene=APOE
ADH1C	Alcohol Dehydrogenase 1C (Class I), Gamma Polypeptide	Protein Coding	P00326	54	GC04M099336	23.819	https://www.genecards.org/cgi-bin/carddisp.pl?gene=ADH1C
PANK2	Pantothenate Kinase 2	Protein Coding	Q9BZ23	58	GC20P008991	23.7494	https://www.genecards.org/cgi-bin/carddisp.pl?gene=PANK2
MT-ND6	Mitochondrially Encoded NADH:Ubiquinone Oxidoreductase Core Subunit 6	Protein Coding	P03923	42	GCMTM014151	23.7048	https://www.genecards.org/cgi-bin/carddisp.pl?gene=MT-ND6
TBP	TATA-Box Binding Protein	Protein Coding	P20226	62	GC06P170554	23.683	https://www.genecards.org/cgi-bin/carddisp.pl?gene=TBP
MT-ND5	Mitochondrially Encoded NADH:Ubiquinone Oxidoreductase Core Subunit 5	Protein Coding	P03915	44	GCMTP012339	23.5971	https://www.genecards.org/cgi-bin/carddisp.pl?gene=MT-ND5
APP	Amyloid Beta Precursor Protein	Protein Coding	P05067	63	GC21M025880	23.5585	https://www.genecards.org/cgi-bin/carddisp.pl?gene=APP
DNAJB6	DnaJ Heat Shock Protein Family (Hsp40) Member B6	Protein Coding	O75190	54	GC07P157335	23.4317	https://www.genecards.org/cgi-bin/carddisp.pl?gene=DNAJB6
GLUD2	Glutamate Dehydrogenase 2	Protein Coding	P49448	54	GC0XP121047	23.1117	https://www.genecards.org/cgi-bin/carddisp.pl?gene=GLUD2
TARDBP	TAR DNA Binding Protein	Protein Coding	Q13148	60	GC01P051196	22.9488	https://www.genecards.org/cgi-bin/carddisp.pl?gene=TARDBP
ATXN8OS	ATXN8 Opposite Strand LncRNA	RNA Gene	P0DMR3	35	GC13P070107	22.6495	https://www.genecards.org/cgi-bin/carddisp.pl?gene=ATXN8OS
PARK21	Parkinson Disease 21	Genetic Locus		7	GC03U903043	22.3805	https://www.genecards.org/cgi-bin/carddisp.pl?gene=PARK21
VCP	Valosin Containing Protein	Protein Coding	P55072	62	GC09M035298	22.274	https://www.genecards.org/cgi-bin/carddisp.pl?gene=VCP
PARK16	Parkinson Disease 16 (Susceptibility)	Genetic Locus		9	GC01U902505	22.2349	https://www.genecards.org/cgi-bin/carddisp.pl?gene=PARK16
TMEM230	Transmembrane Protein 230	Protein Coding	Q96A57	47	GC20M005172	22.2089	https://www.genecards.org/cgi-bin/carddisp.pl?gene=TMEM230
RAB29	RAB29, Member RAS Oncogene Family	Protein Coding	O14966	47	GC01M205768	22.148	https://www.genecards.org/cgi-bin/carddisp.pl?gene=RAB29
PARK10	Parkinson Disease 10 (Susceptibility)	Genetic Locus		9	GC01U900034	22.0695	https://www.genecards.org/cgi-bin/carddisp.pl?gene=PARK10
SQSTM1	Sequestosome 1	Protein Coding	Q13501	62	GC05P179806	21.9157	https://www.genecards.org/cgi-bin/carddisp.pl?gene=SQSTM1
CP	Ceruloplasmin	Protein Coding	P00450	61	GC03M149162	21.8346	https://www.genecards.org/cgi-bin/carddisp.pl?gene=CP
FTL	Ferritin Light Chain	Protein Coding	P02792	59	GC19P048965	21.8082	https://www.genecards.org/cgi-bin/carddisp.pl?gene=FTL
ATP7B	ATPase Copper Transporting Beta	Protein Coding	P35670	61	GC13M051930	21.7107	https://www.genecards.org/cgi-bin/carddisp.pl?gene=ATP7B
C19orf12	Chromosome 19 Open Reading Frame 12	Protein Coding	Q9NSK7	48	GC19M096705	21.6221	https://www.genecards.org/cgi-bin/carddisp.pl?gene=C19orf12
SLC18A2	Solute Carrier Family 18 Member A2	Protein Coding	Q05940	60	GC10P117241	21.0956	https://www.genecards.org/cgi-bin/carddisp.pl?gene=SLC18A2
SPR	Sepiapterin Reductase	Protein Coding	P35270	63	GC02P072887	21.0548	https://www.genecards.org/cgi-bin/carddisp.pl?gene=SPR
PARK12	Parkinson Disease 12 (Susceptibility)	Genetic Locus		7	GC0XU900750	20.8813	https://www.genecards.org/cgi-bin/carddisp.pl?gene=PARK12
PSEN1	Presenilin 1	Protein Coding	P49768	66	GC14P073136	20.79	https://www.genecards.org/cgi-bin/carddisp.pl?gene=PSEN1
PRKRA	Protein Activator Of Interferon Induced Protein Kinase EIF2AK2	Protein Coding	O75569	55	GC02M178431	20.7554	https://www.genecards.org/cgi-bin/carddisp.pl?gene=PRKRA
SOD1	Superoxide Dismutase 1	Protein Coding	P00441	66	GC21P031659	20.666	https://www.genecards.org/cgi-bin/carddisp.pl?gene=SOD1
DCTN1	Dynactin Subunit 1	Protein Coding	Q14203	59	GC02M074361	20.6093	https://www.genecards.org/cgi-bin/carddisp.pl?gene=DCTN1
CHMP2B	Charged Multivesicular Body Protein 2B	Protein Coding	Q9UQN3	56	GC03P087227	20.5728	https://www.genecards.org/cgi-bin/carddisp.pl?gene=CHMP2B
HTT	Huntingtin	Protein Coding	P42858	56	GC04P003041	20.4925	https://www.genecards.org/cgi-bin/carddisp.pl?gene=HTT
ATXN8	Ataxin 8	Protein Coding	Q156A1	22	GC13U900338	20.4108	https://www.genecards.org/cgi-bin/carddisp.pl?gene=ATXN8
LOC108663996	TATA-Box Binding Protein Repeat Instability Region	Functional Element		10	GC06P170561	20.3875	https://www.genecards.org/cgi-bin/carddisp.pl?gene=LOC108663996
BDNF-AS	BDNF Antisense RNA	RNA Gene		31	GC11P027466	20.3793	https://www.genecards.org/cgi-bin/carddisp.pl?gene=BDNF-AS
WDR45	WD Repeat Domain 45	Protein Coding	Q9Y484	53	GC0XM049074	20.0097	https://www.genecards.org/cgi-bin/carddisp.pl?gene=WDR45
RFC1	Replication Factor C Subunit 1	Protein Coding	P35251	58	GC04M039291	19.9813	https://www.genecards.org/cgi-bin/carddisp.pl?gene=RFC1
FMR1	Fragile X Messenger Ribonucleoprotein 1	Protein Coding	Q06787	57	GC0XP148000	19.8475	https://www.genecards.org/cgi-bin/carddisp.pl?gene=FMR1
MAOB	Monoamine Oxidase B	Protein Coding	P27338	56	GC0XM043766	19.7919	https://www.genecards.org/cgi-bin/carddisp.pl?gene=MAOB
TNNI3	Troponin I3, Cardiac Type	Protein Coding	P19429	62	GC19M055151	19.6847	https://www.genecards.org/cgi-bin/carddisp.pl?gene=TNNI3
LOXL3	Lysyl Oxidase Like 3	Protein Coding	P58215	55	GC02M074532	19.6496	https://www.genecards.org/cgi-bin/carddisp.pl?gene=LOXL3
FUS	FUS RNA Binding Protein	Protein Coding	P35637	58	GC16P031180	19.6491	https://www.genecards.org/cgi-bin/carddisp.pl?gene=FUS
PSEN2	Presenilin 2	Protein Coding	P49810	62	GC01P226870	19.4943	https://www.genecards.org/cgi-bin/carddisp.pl?gene=PSEN2
DDC	Dopa Decarboxylase	Protein Coding	P20711	63	GC07M050458	19.1576	https://www.genecards.org/cgi-bin/carddisp.pl?gene=DDC
SLC39A14	Solute Carrier Family 39 Member 14	Protein Coding	Q15043	56	GC08P022367	19.0382	https://www.genecards.org/cgi-bin/carddisp.pl?gene=SLC39A14
TOR1A	Torsin Family 1 Member A	Protein Coding	O14656	59	GC09M129812	18.7995	https://www.genecards.org/cgi-bin/carddisp.pl?gene=TOR1A
LOC108663987	Ataxin 3 Repeat Instability Region	Functional Element		10	GC14P092071	18.7739	https://www.genecards.org/cgi-bin/carddisp.pl?gene=LOC108663987
NPC1	NPC Intracellular Cholesterol Transporter 1	Protein Coding	O15118	62	GC18M023506	18.711	https://www.genecards.org/cgi-bin/carddisp.pl?gene=NPC1
PDGFRB	Platelet Derived Growth Factor Receptor Beta	Protein Coding	P09619	66	GC05M150113	18.6496	https://www.genecards.org/cgi-bin/carddisp.pl?gene=PDGFRB
PRNP	Prion Protein (Kanno Blood Group)	Protein Coding	F7VJQ1	61	GC20P004686	18.5259	https://www.genecards.org/cgi-bin/carddisp.pl?gene=PRNP
TREM2	Triggering Receptor Expressed On Myeloid Cells 2	Protein Coding	Q9NZC2	57	GC06M097308	18.5256	https://www.genecards.org/cgi-bin/carddisp.pl?gene=TREM2
SORL1	Sortilin Related Receptor 1	Protein Coding	Q92673	58	GC11P121452	18.3083	https://www.genecards.org/cgi-bin/carddisp.pl?gene=SORL1
TRPM7	Transient Receptor Potential Cation Channel Subfamily M Member 7	Protein Coding	Q96QT4	56	GC15M050552	18.274	https://www.genecards.org/cgi-bin/carddisp.pl?gene=TRPM7
CSF1R	Colony Stimulating Factor 1 Receptor	Protein Coding	P07333	65	GC05M150053	18.2408	https://www.genecards.org/cgi-bin/carddisp.pl?gene=CSF1R
AUP1	AUP1 Lipid Droplet Regulating VLDL Assembly Factor	Protein Coding	Q9Y679	48	GC02M074526	18.0735	https://www.genecards.org/cgi-bin/carddisp.pl?gene=AUP1
SGCE	Sarcoglycan Epsilon	Protein Coding	O43556	55	GC07M094524	17.9264	https://www.genecards.org/cgi-bin/carddisp.pl?gene=SGCE
DNAJC5	DnaJ Heat Shock Protein Family (Hsp40) Member C5	Protein Coding	Q9H3Z4	54	GC20P063895	17.8954	https://www.genecards.org/cgi-bin/carddisp.pl?gene=DNAJC5
MIR133B	MicroRNA 133b	RNA Gene		31	GC06P052148	17.8398	https://www.genecards.org/cgi-bin/carddisp.pl?gene=MIR133B
CACNA1A	Calcium Voltage-Gated Channel Subunit Alpha1 A	Protein Coding	O00555	60	GC19M013206	17.7865	https://www.genecards.org/cgi-bin/carddisp.pl?gene=CACNA1A
CYP27A1	Cytochrome P450 Family 27 Subfamily A Member 1	Protein Coding	Q02318	59	GC02P218781	17.7227	https://www.genecards.org/cgi-bin/carddisp.pl?gene=CYP27A1
LRP10	LDL Receptor Related Protein 10	Protein Coding	Q7Z4F1	51	GC14P022871	17.6868	https://www.genecards.org/cgi-bin/carddisp.pl?gene=LRP10
TWNK	Twinkle MtDNA Helicase	Protein Coding	Q96RR1	54	GC10P113017	17.6173	https://www.genecards.org/cgi-bin/carddisp.pl?gene=TWNK
TTR	Transthyretin	Protein Coding	P02766	61	GC18P031557	17.3924	https://www.genecards.org/cgi-bin/carddisp.pl?gene=TTR
ARSA	Arylsulfatase A	Protein Coding	P15289	60	GC22M050622	17.3699	https://www.genecards.org/cgi-bin/carddisp.pl?gene=ARSA
PTEN	Phosphatase And Tensin Homolog	Protein Coding	P60484	65	GC10P112611	17.3153	https://www.genecards.org/cgi-bin/carddisp.pl?gene=PTEN
PDGFB	Platelet Derived Growth Factor Subunit B	Protein Coding	P01127	64	GC22M080187	17.304	https://www.genecards.org/cgi-bin/carddisp.pl?gene=PDGFB
OPTN	Optineurin	Protein Coding	Q96CV9	56	GC10P013099	17.245	https://www.genecards.org/cgi-bin/carddisp.pl?gene=OPTN
PTPA	Protein Phosphatase 2 Phosphatase Activator	Protein Coding	Q15257	55	GC09P143892	17.198	https://www.genecards.org/cgi-bin/carddisp.pl?gene=PTPA
COQ2	Coenzyme Q2, Polyprenyltransferase	Protein Coding	Q96H96	54	GC04M083261	17.1363	https://www.genecards.org/cgi-bin/carddisp.pl?gene=COQ2
C9orf72	C9orf72-SMCR8 Complex Subunit	Protein Coding	Q96LT7	54	GC09M029743	17.107	https://www.genecards.org/cgi-bin/carddisp.pl?gene=C9orf72
VPS13A	Vacuolar Protein Sorting 13 Homolog A	Protein Coding	Q96RL7	54	GC09P077177	17.0855	https://www.genecards.org/cgi-bin/carddisp.pl?gene=VPS13A
LOC129999375	ATAC-STARR-Seq Lymphoblastoid Silent Region 18663	Functional Element		6	GC07P137756	17.0147	https://www.genecards.org/cgi-bin/carddisp.pl?gene=LOC129999375
ADORA1	Adenosine A1 Receptor	Protein Coding	P30542	60	GC01P203090	16.9044	https://www.genecards.org/cgi-bin/carddisp.pl?gene=ADORA1
DNM1L	Dynamin 1 Like	Protein Coding	O00429	61	GC12P032679	16.8908	https://www.genecards.org/cgi-bin/carddisp.pl?gene=DNM1L
LAMP2	Lysosomal Associated Membrane Protein 2	Protein Coding	P13473	58	GC0XM120426	16.7989	https://www.genecards.org/cgi-bin/carddisp.pl?gene=LAMP2
TIMM8A	Translocase Of Inner Mitochondrial Membrane 8A	Protein Coding	O60220	54	GC0XM101345	16.776	https://www.genecards.org/cgi-bin/carddisp.pl?gene=TIMM8A
JPH3	Junctophilin 3	Protein Coding	Q8WXH2	54	GC16P087601	16.7679	https://www.genecards.org/cgi-bin/carddisp.pl?gene=JPH3
NEAT1	Nuclear Paraspeckle Assembly Transcript 1	RNA Gene		34	GC11P094620	16.6885	https://www.genecards.org/cgi-bin/carddisp.pl?gene=NEAT1
ANG	Angiogenin	Protein Coding	P03950	58	GC14P047774	16.6079	https://www.genecards.org/cgi-bin/carddisp.pl?gene=ANG
CHCHD10	Coiled-Coil-Helix-Coiled-Coil-Helix Domain Containing 10	Protein Coding	Q8WYQ3	52	GC22M023765	16.5445	https://www.genecards.org/cgi-bin/carddisp.pl?gene=CHCHD10
PDE8B	Phosphodiesterase 8B	Protein Coding	O95263	58	GC05P079008	16.4213	https://www.genecards.org/cgi-bin/carddisp.pl?gene=PDE8B
DCAF17	DDB1 And CUL4 Associated Factor 17	Protein Coding	Q5H9S7	51	GC02P171434	16.3707	https://www.genecards.org/cgi-bin/carddisp.pl?gene=DCAF17
TUBA4A	Tubulin Alpha 4a	Protein Coding	P68366	60	GC02M219249	16.3315	https://www.genecards.org/cgi-bin/carddisp.pl?gene=TUBA4A
ATP6AP2	ATPase H+ Transporting Accessory Protein 2	Protein Coding	O75787	58	GC0XP040634	16.2786	https://www.genecards.org/cgi-bin/carddisp.pl?gene=ATP6AP2
SMPD1	Sphingomyelin Phosphodiesterase 1	Protein Coding	P17405	62	GC11P006390	16.259	https://www.genecards.org/cgi-bin/carddisp.pl?gene=SMPD1
MALAT1	Metastasis Associated Lung Adenocarcinoma Transcript 1	RNA Gene		33	GC11P094626	16.1847	https://www.genecards.org/cgi-bin/carddisp.pl?gene=MALAT1
TUBB4A	Tubulin Beta 4A Class IVa	Protein Coding	P04350	60	GC19M095996	16.1407	https://www.genecards.org/cgi-bin/carddisp.pl?gene=TUBB4A
NPC2	NPC Intracellular Cholesterol Transporter 2	Protein Coding	P61916	56	GC14M074476	16.1219	https://www.genecards.org/cgi-bin/carddisp.pl?gene=NPC2
MYH7	Myosin Heavy Chain 7	Protein Coding	P12883	60	GC14M023412	16.1044	https://www.genecards.org/cgi-bin/carddisp.pl?gene=MYH7
PRKAR1B	Protein Kinase CAMP-Dependent Type I Regulatory Subunit Beta	Protein Coding	P31321	59	GC07M000549	16.104	https://www.genecards.org/cgi-bin/carddisp.pl?gene=PRKAR1B
NUS1	NUS1 Dehydrodolichyl Diphosphate Synthase Subunit	Protein Coding	Q96E22	51	GC06P117675	16.0749	https://www.genecards.org/cgi-bin/carddisp.pl?gene=NUS1
GCDH	Glutaryl-CoA Dehydrogenase	Protein Coding	Q92947	58	GC19P012891	16.0597	https://www.genecards.org/cgi-bin/carddisp.pl?gene=GCDH
FA2H	Fatty Acid 2-Hydroxylase	Protein Coding	Q7L5A8	56	GC16M074712	15.9863	https://www.genecards.org/cgi-bin/carddisp.pl?gene=FA2H
APTX	Aprataxin	Protein Coding	Q7Z2E3	56	GC09M032886	15.9611	https://www.genecards.org/cgi-bin/carddisp.pl?gene=APTX
MAPT-AS1	MAPT Antisense RNA 1	RNA Gene		27	GC17M045799	15.9572	https://www.genecards.org/cgi-bin/carddisp.pl?gene=MAPT-AS1
XPR1	Xenotropic And Polytropic Retrovirus Receptor 1	Protein Coding	Q9UBH6	55	GC01P180632	15.9457	https://www.genecards.org/cgi-bin/carddisp.pl?gene=XPR1
THAP1	THAP Domain Containing 1	Protein Coding	Q9NVV9	51	GC08M042836	15.8013	https://www.genecards.org/cgi-bin/carddisp.pl?gene=THAP1
GLA	Galactosidase Alpha	Protein Coding	P06280	63	GC0XM101393	15.7655	https://www.genecards.org/cgi-bin/carddisp.pl?gene=GLA
PRRT2	Proline Rich Transmembrane Protein 2	Protein Coding	Q7Z6L0	52	GC16P029811	15.6726	https://www.genecards.org/cgi-bin/carddisp.pl?gene=PRRT2
PNKD	PNKD Metallo-Beta-Lactamase Domain Containing	Protein Coding	Q8N490	54	GC02P218270	15.6464	https://www.genecards.org/cgi-bin/carddisp.pl?gene=PNKD
UBQLN2	Ubiquilin 2	Protein Coding	Q9UHD9	55	GC0XP056563	15.4782	https://www.genecards.org/cgi-bin/carddisp.pl?gene=UBQLN2
SIGMAR1	Sigma Non-Opioid Intracellular Receptor 1	Protein Coding	Q99720	59	GC09M034634	15.4714	https://www.genecards.org/cgi-bin/carddisp.pl?gene=SIGMAR1
KCNQ1	Potassium Voltage-Gated Channel Subfamily Q Member 1	Protein Coding	P51787	62	GC11P002444	15.411	https://www.genecards.org/cgi-bin/carddisp.pl?gene=KCNQ1
TNK2	Tyrosine Kinase Non Receptor 2	Protein Coding	Q07912	60	GC03M195863	15.406	https://www.genecards.org/cgi-bin/carddisp.pl?gene=TNK2
SLC20A2	Solute Carrier Family 20 Member 2	Protein Coding	Q08357	59	GC08M042416	15.3922	https://www.genecards.org/cgi-bin/carddisp.pl?gene=SLC20A2
KMT2B	Lysine Methyltransferase 2B	Protein Coding	Q9UMN6	51	GC19P122932	15.2362	https://www.genecards.org/cgi-bin/carddisp.pl?gene=KMT2B
SNHG1	Small Nucleolar RNA Host Gene 1	RNA Gene		30	GC11M128866	15.186	https://www.genecards.org/cgi-bin/carddisp.pl?gene=SNHG1
COASY	Coenzyme A Synthase	Protein Coding	Q13057	57	GC17P042561	15.1781	https://www.genecards.org/cgi-bin/carddisp.pl?gene=COASY
MYORG	Myogenesis Regulating Glycosidase (Putative)	Protein Coding	Q6NSJ0	48	GC09M034366	15.124	https://www.genecards.org/cgi-bin/carddisp.pl?gene=MYORG
ADCY5	Adenylate Cyclase 5	Protein Coding	O95622	60	GC03M123282	15.0484	https://www.genecards.org/cgi-bin/carddisp.pl?gene=ADCY5
PDE10A	Phosphodiesterase 10A	Protein Coding	Q9Y233	58	GC06M165327	14.6344	https://www.genecards.org/cgi-bin/carddisp.pl?gene=PDE10A
H19	H19 Imprinted Maternally Expressed Transcript	RNA Gene		36	GC11M001995	14.6343	https://www.genecards.org/cgi-bin/carddisp.pl?gene=H19
DRD2	Dopamine Receptor D2	Protein Coding	P14416	63	GC11M113409	14.5771	https://www.genecards.org/cgi-bin/carddisp.pl?gene=DRD2
CLN3	CLN3 Lysosomal/Endosomal Transmembrane Protein, Battenin	Protein Coding	Q13286	56	GC16M028466	14.5198	https://www.genecards.org/cgi-bin/carddisp.pl?gene=CLN3
DNAJC12	DnaJ Heat Shock Protein Family (Hsp40) Member C12	Protein Coding	Q9UKB3	52	GC10M067796	14.5185	https://www.genecards.org/cgi-bin/carddisp.pl?gene=DNAJC12
TTN	Titin	Protein Coding	Q8WZ42	60	GC02M178525	14.4228	https://www.genecards.org/cgi-bin/carddisp.pl?gene=TTN
PNKP	Polynucleotide Kinase 3'-Phosphatase	Protein Coding	Q96T60	59	GC19M097202	14.4195	https://www.genecards.org/cgi-bin/carddisp.pl?gene=PNKP
ACE	Angiotensin I Converting Enzyme	Protein Coding	P12821	64	GC17P063477	14.3865	https://www.genecards.org/cgi-bin/carddisp.pl?gene=ACE
POLG2	DNA Polymerase Gamma 2, Accessory Subunit	Protein Coding	Q9UHN1	52	GC17M064477	14.3567	https://www.genecards.org/cgi-bin/carddisp.pl?gene=POLG2
SLC2A1	Solute Carrier Family 2 Member 1	Protein Coding	P11166	66	GC01M042925	14.3311	https://www.genecards.org/cgi-bin/carddisp.pl?gene=SLC2A1
AFG3L2	AFG3 Like Matrix AAA Peptidase Subunit 2	Protein Coding	Q9Y4W6	58	GC18M012328	14.3206	https://www.genecards.org/cgi-bin/carddisp.pl?gene=AFG3L2
GNAL	G Protein Subunit Alpha L	Protein Coding	P38405	55	GC18P011689	14.156	https://www.genecards.org/cgi-bin/carddisp.pl?gene=GNAL
ANO3	Anoctamin 3	Protein Coding	Q9BYT9	52	GC11P026188	14.1094	https://www.genecards.org/cgi-bin/carddisp.pl?gene=ANO3
NKX2-1	NK2 Homeobox 1	Protein Coding	P43699	61	GC14M036516	14.0865	https://www.genecards.org/cgi-bin/carddisp.pl?gene=NKX2-1
BDNF	Brain Derived Neurotrophic Factor	Protein Coding	P23560	63	GC11M027654	14.0829	https://www.genecards.org/cgi-bin/carddisp.pl?gene=BDNF
JAM2	Junctional Adhesion Molecule 2	Protein Coding	P57087	54	GC21P025639	14.0565	https://www.genecards.org/cgi-bin/carddisp.pl?gene=JAM2
SPG7	SPG7 Matrix AAA Peptidase Subunit, Paraplegin	Protein Coding	Q9UQ90	55	GC16P098829	14.0333	https://www.genecards.org/cgi-bin/carddisp.pl?gene=SPG7
MYBPC3	Myosin Binding Protein C3	Protein Coding	Q14896	59	GC11M128621	14.011	https://www.genecards.org/cgi-bin/carddisp.pl?gene=MYBPC3
GFAP	Glial Fibrillary Acidic Protein	Protein Coding	P14136	61	GC17M085348	13.972	https://www.genecards.org/cgi-bin/carddisp.pl?gene=GFAP
ATM	ATM Serine/Threonine Kinase	Protein Coding	Q13315	66	GC11P108223	13.9547	https://www.genecards.org/cgi-bin/carddisp.pl?gene=ATM
HFE	Homeostatic Iron Regulator	Protein Coding	Q30201	58	GC06P026087	13.906	https://www.genecards.org/cgi-bin/carddisp.pl?gene=HFE
LYST	Lysosomal Trafficking Regulator	Protein Coding	Q99698	51	GC01M235661	13.856	https://www.genecards.org/cgi-bin/carddisp.pl?gene=LYST
SLC26A4	Solute Carrier Family 26 Member 4	Protein Coding	O43511	56	GC07P107660	13.6424	https://www.genecards.org/cgi-bin/carddisp.pl?gene=SLC26A4
TP53	Tumor Protein P53	Protein Coding	P04637	66	GC17M007661	13.6289	https://www.genecards.org/cgi-bin/carddisp.pl?gene=TP53
KIF5A	Kinesin Family Member 5A	Protein Coding	Q12840	58	GC12P062080	13.6023	https://www.genecards.org/cgi-bin/carddisp.pl?gene=KIF5A
NOTCH3	Notch Receptor 3	Protein Coding	Q9UM47	64	GC19M015159	13.5983	https://www.genecards.org/cgi-bin/carddisp.pl?gene=NOTCH3
ZFYVE26	Zinc Finger FYVE-Type Containing 26	Protein Coding	Q68DK2	51	GC14M067727	13.4427	https://www.genecards.org/cgi-bin/carddisp.pl?gene=ZFYVE26
PTS	6-Pyruvoyltetrahydropterin Synthase	Protein Coding	Q03393	59	GC11P112226	13.4306	https://www.genecards.org/cgi-bin/carddisp.pl?gene=PTS
DNAJB2	DnaJ Heat Shock Protein Family (Hsp40) Member B2	Protein Coding	P25686	55	GC02P219279	13.2545	https://www.genecards.org/cgi-bin/carddisp.pl?gene=DNAJB2
MIR433	MicroRNA 433	RNA Gene		31	GC14P116895	13.1748	https://www.genecards.org/cgi-bin/carddisp.pl?gene=MIR433
ADAR	Adenosine Deaminase RNA Specific	Protein Coding	P55265	59	GC01M163944	13.1686	https://www.genecards.org/cgi-bin/carddisp.pl?gene=ADAR
FGF20	Fibroblast Growth Factor 20	Protein Coding	Q9NP95	51	GC08M016992	13.1528	https://www.genecards.org/cgi-bin/carddisp.pl?gene=FGF20
ACTC1	Actin Alpha Cardiac Muscle 1	Protein Coding	P68032	57	GC15M034790	13.1341	https://www.genecards.org/cgi-bin/carddisp.pl?gene=ACTC1
ABCA7	ATP Binding Cassette Subfamily A Member 7	Protein Coding	Q8IZY2	58	GC19P121826	13.0835	https://www.genecards.org/cgi-bin/carddisp.pl?gene=ABCA7
TNNT2	Troponin T2, Cardiac Type	Protein Coding	P45379	61	GC01M201359	13.0817	https://www.genecards.org/cgi-bin/carddisp.pl?gene=TNNT2
SCN5A	Sodium Voltage-Gated Channel Alpha Subunit 5	Protein Coding	Q14524	63	GC03M038742	13.0691	https://www.genecards.org/cgi-bin/carddisp.pl?gene=SCN5A
TCAP	Titin-Cap	Protein Coding	O15273	54	GC17P122961	13.0067	https://www.genecards.org/cgi-bin/carddisp.pl?gene=TCAP
MYH6	Myosin Heavy Chain 6	Protein Coding	P13533	59	GC14M023381	12.9634	https://www.genecards.org/cgi-bin/carddisp.pl?gene=MYH6
HOTAIR	HOX Transcript Antisense RNA	RNA Gene		32	GC12M053962	12.9331	https://www.genecards.org/cgi-bin/carddisp.pl?gene=HOTAIR
RIC3	RIC3 Acetylcholine Receptor Chaperone	Protein Coding	Q7Z5B4	45	GC11M008092	12.9097	https://www.genecards.org/cgi-bin/carddisp.pl?gene=RIC3
JUP	Junction Plakoglobin	Protein Coding	P14923	62	GC17M041754	12.8776	https://www.genecards.org/cgi-bin/carddisp.pl?gene=JUP
OPA3	Outer Mitochondrial Membrane Lipid Metabolism Regulator OPA3	Protein Coding	Q9H6K4	51	GC19M045527	12.8052	https://www.genecards.org/cgi-bin/carddisp.pl?gene=OPA3
POLR3B	RNA Polymerase III Subunit B	Protein Coding	Q9NW08	56	GC12P106357	12.7679	https://www.genecards.org/cgi-bin/carddisp.pl?gene=POLR3B
UQCRC1	Ubiquinol-Cytochrome C Reductase Core Protein 1	Protein Coding	P31930	55	GC03M048598	12.6562	https://www.genecards.org/cgi-bin/carddisp.pl?gene=UQCRC1
TENM4	Teneurin Transmembrane Protein 4	Protein Coding	Q6N022	47	GC11M078652	12.5844	https://www.genecards.org/cgi-bin/carddisp.pl?gene=TENM4
MPO	Myeloperoxidase	Protein Coding	P05164	66	GC17M058269	12.5699	https://www.genecards.org/cgi-bin/carddisp.pl?gene=MPO
SCN2A	Sodium Voltage-Gated Channel Alpha Subunit 2	Protein Coding	Q99250	61	GC02P165194	12.5458	https://www.genecards.org/cgi-bin/carddisp.pl?gene=SCN2A
TTN-AS1	TTN Antisense RNA 1	RNA Gene		27	GC02P178521	12.5305	https://www.genecards.org/cgi-bin/carddisp.pl?gene=TTN-AS1
LINC01262	Long Intergenic Non-Protein Coding RNA 1262	RNA Gene		19	GC04P189661	12.499	https://www.genecards.org/cgi-bin/carddisp.pl?gene=LINC01262
TPK1	Thiamin Pyrophosphokinase 1	Protein Coding	Q9H3S4	57	GC07M144451	12.4973	https://www.genecards.org/cgi-bin/carddisp.pl?gene=TPK1
UCHL1-DT	UCHL1 Divergent Transcript	RNA Gene		24	GC04M041219	12.4588	https://www.genecards.org/cgi-bin/carddisp.pl?gene=UCHL1-DT
ABCC9	ATP Binding Cassette Subfamily C Member 9	Protein Coding	O60706	57	GC12M021797	12.4213	https://www.genecards.org/cgi-bin/carddisp.pl?gene=ABCC9
NDUFV2	NADH:Ubiquinone Oxidoreductase Core Subunit V2	Protein Coding	P19404	55	GC18P009109	12.377	https://www.genecards.org/cgi-bin/carddisp.pl?gene=NDUFV2
SCP2	Sterol Carrier Protein 2	Protein Coding	P22307	58	GC01P052927	12.3639	https://www.genecards.org/cgi-bin/carddisp.pl?gene=SCP2
MRE11	MRE11 Homolog, Double Strand Break Repair Nuclease	Protein Coding	P49959	61	GC11M129626	12.3372	https://www.genecards.org/cgi-bin/carddisp.pl?gene=MRE11
TAF15	TATA-Box Binding Protein Associated Factor 15	Protein Coding	Q92804	55	GC17P122697	12.3372	https://www.genecards.org/cgi-bin/carddisp.pl?gene=TAF15
PLD3	Phospholipase D Family Member 3	Protein Coding	Q8IV08	54	GC19P040348	12.3201	https://www.genecards.org/cgi-bin/carddisp.pl?gene=PLD3
UNC13A	Unc-13 Homolog A	Protein Coding	Q9UPW8	53	GC19M096472	12.2912	https://www.genecards.org/cgi-bin/carddisp.pl?gene=UNC13A
PON1	Paraoxonase 1	Protein Coding	P27169	60	GC07M095297	12.2427	https://www.genecards.org/cgi-bin/carddisp.pl?gene=PON1
TRAPPC11	Trafficking Protein Particle Complex Subunit 11	Protein Coding	Q7Z392	50	GC04P183659	12.1613	https://www.genecards.org/cgi-bin/carddisp.pl?gene=TRAPPC11
TOR1AIP1	Torsin 1A Interacting Protein 1	Protein Coding	Q5JTV8	52	GC01P179882	12.1439	https://www.genecards.org/cgi-bin/carddisp.pl?gene=TOR1AIP1
AHSA1	Activator Of HSP90 ATPase Activity 1	Protein Coding	O95433	52	GC14P077457	12.133	https://www.genecards.org/cgi-bin/carddisp.pl?gene=AHSA1
NDUFS4	NADH:Ubiquinone Oxidoreductase Subunit S4	Protein Coding	O43181	56	GC05P053560	12.1321	https://www.genecards.org/cgi-bin/carddisp.pl?gene=NDUFS4
SLC16A2	Solute Carrier Family 16 Member 2	Protein Coding	P36021	56	GC0XP074910	12.1309	https://www.genecards.org/cgi-bin/carddisp.pl?gene=SLC16A2
MCOLN1	Mucolipin TRP Cation Channel 1	Protein Coding	Q9GZU1	56	GC19P122123	12.1086	https://www.genecards.org/cgi-bin/carddisp.pl?gene=MCOLN1
RPS27A	Ribosomal Protein S27a	Protein Coding	P62979	55	GC02P055231	12.0729	https://www.genecards.org/cgi-bin/carddisp.pl?gene=RPS27A
LOC129933272	ATAC-STARR-Seq Lymphoblastoid Active Region 15435	Functional Element		6	GC02P024800	12.0577	https://www.genecards.org/cgi-bin/carddisp.pl?gene=LOC129933272
MAOA	Monoamine Oxidase A	Protein Coding	P21397	62	GC0XP043654	12.0311	https://www.genecards.org/cgi-bin/carddisp.pl?gene=MAOA
RNU1-1	RNA, U1 Small Nuclear 1	RNA Gene		21	GC01M016514	11.9492	https://www.genecards.org/cgi-bin/carddisp.pl?gene=RNU1-1
BIN1	Bridging Integrator 1	Protein Coding	O00499	59	GC02M127048	11.9432	https://www.genecards.org/cgi-bin/carddisp.pl?gene=BIN1
PCA3	Prostate Cancer Associated 3	RNA Gene		31	GC09P076691	11.9025	https://www.genecards.org/cgi-bin/carddisp.pl?gene=PCA3
DPY19L2P2	DPY19L2 Pseudogene 2	Pseudogene	Q6ZN68	28	GC07M103175	11.9025	https://www.genecards.org/cgi-bin/carddisp.pl?gene=DPY19L2P2
MIR4422HG	MIR4422 Host Gene	RNA Gene		20	GC01P058533	11.9025	https://www.genecards.org/cgi-bin/carddisp.pl?gene=MIR4422HG
SCOC-AS1	SCOC Antisense RNA 1	RNA Gene		20	GC04M140283	11.9025	https://www.genecards.org/cgi-bin/carddisp.pl?gene=SCOC-AS1
LINC01734	Long Intergenic Non-Protein Coding RNA 1734	RNA Gene		17	GC20M039214	11.9025	https://www.genecards.org/cgi-bin/carddisp.pl?gene=LINC01734
POLGARF	POLG Alternative Reading Frame	Protein Coding	A0A3B3IS91	18	GC15M155137	11.8524	https://www.genecards.org/cgi-bin/carddisp.pl?gene=POLGARF
NOTCH2NLA	Notch 2 N-Terminal Like A	Protein Coding	Q7Z3S9	41	GC01M163513	11.8449	https://www.genecards.org/cgi-bin/carddisp.pl?gene=NOTCH2NLA
DRD3	Dopamine Receptor D3	Protein Coding	P35462	57	GC03M114128	11.8371	https://www.genecards.org/cgi-bin/carddisp.pl?gene=DRD3
ACTN2	Actinin Alpha 2	Protein Coding	P35609	59	GC01P236686	11.7724	https://www.genecards.org/cgi-bin/carddisp.pl?gene=ACTN2
CASQ2	Calsequestrin 2	Protein Coding	O14958	56	GC01M115700	11.716	https://www.genecards.org/cgi-bin/carddisp.pl?gene=CASQ2
GDNF	Glial Cell Derived Neurotrophic Factor	Protein Coding	P39905	63	GC05M037812	11.6617	https://www.genecards.org/cgi-bin/carddisp.pl?gene=GDNF
KCNMA1	Potassium Calcium-Activated Channel Subfamily M Alpha 1	Protein Coding	Q12791	60	GC10M076869	11.6203	https://www.genecards.org/cgi-bin/carddisp.pl?gene=KCNMA1
GET3	Guided Entry Of Tail-Anchored Proteins Factor 3, ATPase	Protein Coding	O43681	52	GC19P012737	11.6074	https://www.genecards.org/cgi-bin/carddisp.pl?gene=GET3
NODAL	Nodal Growth Differentiation Factor	Protein Coding	Q96S42	55	GC10M070431	11.6073	https://www.genecards.org/cgi-bin/carddisp.pl?gene=NODAL
DLAT	Dihydrolipoamide S-Acetyltransferase	Protein Coding	P10515	59	GC11P112608	11.5729	https://www.genecards.org/cgi-bin/carddisp.pl?gene=DLAT
GLRA1	Glycine Receptor Alpha 1	Protein Coding	P23415	59	GC05M151822	11.5544	https://www.genecards.org/cgi-bin/carddisp.pl?gene=GLRA1
TPM1	Tropomyosin 1	Protein Coding	P09493	61	GC15P174366	11.553	https://www.genecards.org/cgi-bin/carddisp.pl?gene=TPM1
NTRK2	Neurotrophic Receptor Tyrosine Kinase 2	Protein Coding	Q16620	66	GC09P084668	11.5315	https://www.genecards.org/cgi-bin/carddisp.pl?gene=NTRK2
A2M	Alpha-2-Macroglobulin	Protein Coding	P01023	59	GC12M009067	11.5308	https://www.genecards.org/cgi-bin/carddisp.pl?gene=A2M
GJD2-DT	GJD2 Divergent Transcript	RNA Gene		20	GC15P165957	11.5192	https://www.genecards.org/cgi-bin/carddisp.pl?gene=GJD2-DT
SETX	Senataxin	Protein Coding	Q7Z333	54	GC09M132261	11.473	https://www.genecards.org/cgi-bin/carddisp.pl?gene=SETX
PEX1	Peroxisomal Biogenesis Factor 1	Protein Coding	O43933	58	GC07M092487	11.4643	https://www.genecards.org/cgi-bin/carddisp.pl?gene=PEX1
MARS2	Methionyl-TRNA Synthetase 2, Mitochondrial	Protein Coding	Q96GW9	54	GC02P197705	11.4519	https://www.genecards.org/cgi-bin/carddisp.pl?gene=MARS2
LOC126861898	BRD4-Independent Group 4 Enhancer GRCh37_chr14:23893609-23894808	Functional Element		10	GC14P048823	11.443	https://www.genecards.org/cgi-bin/carddisp.pl?gene=LOC126861898
PPT1	Palmitoyl-Protein Thioesterase 1	Protein Coding	P50897	59	GC01M040213	11.2674	https://www.genecards.org/cgi-bin/carddisp.pl?gene=PPT1
UBE3A	Ubiquitin Protein Ligase E3A	Protein Coding	Q05086	61	GC15M025333	11.2474	https://www.genecards.org/cgi-bin/carddisp.pl?gene=UBE3A
GDF6	Growth Differentiation Factor 6	Protein Coding	Q6KF10	54	GC08M096142	11.2237	https://www.genecards.org/cgi-bin/carddisp.pl?gene=GDF6
CHRNA4	Cholinergic Receptor Nicotinic Alpha 4 Subunit	Protein Coding	P43681	63	GC20M063343	11.1478	https://www.genecards.org/cgi-bin/carddisp.pl?gene=CHRNA4
ITM2B	Integral Membrane Protein 2B	Protein Coding	Q9Y287	56	GC13P048233	11.1357	https://www.genecards.org/cgi-bin/carddisp.pl?gene=ITM2B
TNF	Tumor Necrosis Factor	Protein Coding	P01375	65	GC06P144764	11.1008	https://www.genecards.org/cgi-bin/carddisp.pl?gene=TNF
TBK1	TANK Binding Kinase 1	Protein Coding	Q9UHD2	62	GC12P064451	10.9904	https://www.genecards.org/cgi-bin/carddisp.pl?gene=TBK1
MT-ND3	Mitochondrially Encoded NADH:Ubiquinone Oxidoreductase Core Subunit 3	Protein Coding	P03897	44	GCMTP010061	10.9127	https://www.genecards.org/cgi-bin/carddisp.pl?gene=MT-ND3
RELN	Reelin	Protein Coding	P78509	57	GC07M103471	10.7967	https://www.genecards.org/cgi-bin/carddisp.pl?gene=RELN
ABCD1	ATP Binding Cassette Subfamily D Member 1	Protein Coding	P33897	59	GC0XP153724	10.7962	https://www.genecards.org/cgi-bin/carddisp.pl?gene=ABCD1
TBC1D24	TBC1 Domain Family Member 24	Protein Coding	Q9ULP9	51	GC16P002475	10.7753	https://www.genecards.org/cgi-bin/carddisp.pl?gene=TBC1D24
MHRT	Myosin Heavy Chain Associated RNA Transcript	RNA Gene		22	GC14P049549	10.7317	https://www.genecards.org/cgi-bin/carddisp.pl?gene=MHRT
IL6	Interleukin 6	Protein Coding	P05231	64	GC07P022725	10.69	https://www.genecards.org/cgi-bin/carddisp.pl?gene=IL6
MT-TK	Mitochondrially Encoded TRNA-Lys (AAA/G)	RNA Gene		21	GCMTP008297	10.6365	https://www.genecards.org/cgi-bin/carddisp.pl?gene=MT-TK
HLA-DQB1	Major Histocompatibility Complex, Class II, DQ Beta 1	Protein Coding	P01920	55	GC06M097169	10.6316	https://www.genecards.org/cgi-bin/carddisp.pl?gene=HLA-DQB1
HSD17B10	Hydroxysteroid 17-Beta Dehydrogenase 10	Protein Coding	Q99714	60	GC0XM053431	10.6299	https://www.genecards.org/cgi-bin/carddisp.pl?gene=HSD17B10
TBX20	T-Box Transcription Factor 20	Protein Coding	Q9UMR3	53	GC07M035237	10.6281	https://www.genecards.org/cgi-bin/carddisp.pl?gene=TBX20
SLC26A4-AS1	SLC26A4 Antisense RNA 1	RNA Gene		26	GC07M107653	10.6281	https://www.genecards.org/cgi-bin/carddisp.pl?gene=SLC26A4-AS1
NOS3	Nitric Oxide Synthase 3	Protein Coding	P29474	63	GC07P159858	10.5538	https://www.genecards.org/cgi-bin/carddisp.pl?gene=NOS3
TYROBP	Transmembrane Immune Signaling Adaptor TYROBP	Protein Coding	O43914	56	GC19M035904	10.5163	https://www.genecards.org/cgi-bin/carddisp.pl?gene=TYROBP
CSRP3	Cysteine And Glycine Rich Protein 3	Protein Coding	P50461	55	GC11M019160	10.4929	https://www.genecards.org/cgi-bin/carddisp.pl?gene=CSRP3
RAF1	Raf-1 Proto-Oncogene, Serine/Threonine Kinase	Protein Coding	P04049	67	GC03M012583	10.4832	https://www.genecards.org/cgi-bin/carddisp.pl?gene=RAF1
RNF216	Ring Finger Protein 216	Protein Coding	Q9NWF9	55	GC07M005620	10.3815	https://www.genecards.org/cgi-bin/carddisp.pl?gene=RNF216
HEXA	Hexosaminidase Subunit Alpha	Protein Coding	P06865	60	GC15M072340	10.3477	https://www.genecards.org/cgi-bin/carddisp.pl?gene=HEXA
CYP2D6	Cytochrome P450 Family 2 Subfamily D Member 6	Protein Coding	P10635	60	GC22M042126	10.3342	https://www.genecards.org/cgi-bin/carddisp.pl?gene=CYP2D6
SOD2-OT1	SOD2 Overlapping Transcript 1	RNA Gene		21	GC06M159772	10.2839	https://www.genecards.org/cgi-bin/carddisp.pl?gene=SOD2-OT1
DNMT1	DNA Methyltransferase 1	Protein Coding	P26358	66	GC19M010133	10.2638	https://www.genecards.org/cgi-bin/carddisp.pl?gene=DNMT1
PTPN11	Protein Tyrosine Phosphatase Non-Receptor Type 11	Protein Coding	Q06124	67	GC12P112418	10.2474	https://www.genecards.org/cgi-bin/carddisp.pl?gene=PTPN11
CAV3	Caveolin 3	Protein Coding	P56539	56	GC03P008733	10.0656	https://www.genecards.org/cgi-bin/carddisp.pl?gene=CAV3
HNRNPA1	Heterogeneous Nuclear Ribonucleoprotein A1	Protein Coding	P09651	60	GC12P054280	10.0549	https://www.genecards.org/cgi-bin/carddisp.pl?gene=HNRNPA1
CST3	Cystatin C	Protein Coding	P01034	56	GC20M023970	10.0082	https://www.genecards.org/cgi-bin/carddisp.pl?gene=CST3
HNRNPA2B1	Heterogeneous Nuclear Ribonucleoprotein A2/B1	Protein Coding	P22626	59	GC07M026174	9.98935	https://www.genecards.org/cgi-bin/carddisp.pl?gene=HNRNPA2B1
MGC32805	Uncharacterized LOC153163	RNA Gene		16	GC05M122436	9.89498	https://www.genecards.org/cgi-bin/carddisp.pl?gene=MGC32805
ATXN1	Ataxin 1	Protein Coding	P54253	57	GC06M016299	9.84708	https://www.genecards.org/cgi-bin/carddisp.pl?gene=ATXN1
SNCG	Synuclein Gamma	Protein Coding	O76070	55	GC10P112552	9.77715	https://www.genecards.org/cgi-bin/carddisp.pl?gene=SNCG
TMEM106B	Transmembrane Protein 106B	Protein Coding	Q9NUM4	52	GC07P014077	9.7446	https://www.genecards.org/cgi-bin/carddisp.pl?gene=TMEM106B
PLN	Phospholamban	Protein Coding	P26678	56	GC06P118548	9.73573	https://www.genecards.org/cgi-bin/carddisp.pl?gene=PLN
KIF1C	Kinesin Family Member 1C	Protein Coding	O43896	53	GC17P121790	9.72333	https://www.genecards.org/cgi-bin/carddisp.pl?gene=KIF1C
DDOST	Dolichyl-Diphosphooligosaccharide--Protein Glycosyltransferase Non-Catalytic Subunit	Protein Coding	P39656	58	GC01M020651	9.70858	https://www.genecards.org/cgi-bin/carddisp.pl?gene=DDOST
GPR37	G Protein-Coupled Receptor 37	Protein Coding	O15354	55	GC07M124745	9.70271	https://www.genecards.org/cgi-bin/carddisp.pl?gene=GPR37
LOC129934941	ATAC-STARR-Seq Lymphoblastoid Silent Region 12016	Functional Element		2	GC02P156332	9.58377	https://www.genecards.org/cgi-bin/carddisp.pl?gene=LOC129934941
MYL2	Myosin Light Chain 2	Protein Coding	P10916	62	GC12M111791	9.57454	https://www.genecards.org/cgi-bin/carddisp.pl?gene=MYL2
MYL3	Myosin Light Chain 3	Protein Coding	P08590	58	GC03M046836	9.57454	https://www.genecards.org/cgi-bin/carddisp.pl?gene=MYL3
TNNC1	Troponin C1, Slow Skeletal And Cardiac Type	Protein Coding	P63316	55	GC03M054160	9.57454	https://www.genecards.org/cgi-bin/carddisp.pl?gene=TNNC1
SPAST	Spastin	Protein Coding	Q9UBP0	54	GC02P032063	9.55729	https://www.genecards.org/cgi-bin/carddisp.pl?gene=SPAST
CTSD	Cathepsin D	Protein Coding	P07339	66	GC11M001752	9.48548	https://www.genecards.org/cgi-bin/carddisp.pl?gene=CTSD
LOC125177489	Sharpr-MPRA Regulatory Region 15390	Functional Element		9	GC17P125100	9.44511	https://www.genecards.org/cgi-bin/carddisp.pl?gene=LOC125177489
STUB1	STIP1 Homology And U-Box Containing Protein 1	Protein Coding	Q9UNE7	58	GC16P095752	9.44247	https://www.genecards.org/cgi-bin/carddisp.pl?gene=STUB1
LINGO1	Leucine Rich Repeat And Ig Domain Containing 1	Protein Coding	Q96FE5	58	GC15M077613	9.44029	https://www.genecards.org/cgi-bin/carddisp.pl?gene=LINGO1
BCAP31	B Cell Receptor Associated Protein 31	Protein Coding	P51572	54	GC0XM153701	9.43932	https://www.genecards.org/cgi-bin/carddisp.pl?gene=BCAP31
CLN6	CLN6 Transmembrane ER Protein	Protein Coding	Q9NWW5	50	GC15M068206	9.42469	https://www.genecards.org/cgi-bin/carddisp.pl?gene=CLN6
DRD4	Dopamine Receptor D4	Protein Coding	P21917	58	GC11P012264	9.30574	https://www.genecards.org/cgi-bin/carddisp.pl?gene=DRD4
JPH2	Junctophilin 2	Protein Coding	Q9BR39	54	GC20M044111	9.28961	https://www.genecards.org/cgi-bin/carddisp.pl?gene=JPH2
MT-ND4	Mitochondrially Encoded NADH:Ubiquinone Oxidoreductase Core Subunit 4	Protein Coding	P03905	43	GCMTP010762	9.28832	https://www.genecards.org/cgi-bin/carddisp.pl?gene=MT-ND4
UBTF	Upstream Binding Transcription Factor	Protein Coding	P17480	56	GC17M044205	9.28805	https://www.genecards.org/cgi-bin/carddisp.pl?gene=UBTF
IFNG	Interferon Gamma	Protein Coding	P01579	63	GC12M068154	9.23934	https://www.genecards.org/cgi-bin/carddisp.pl?gene=IFNG
LINC01672	Long Intergenic Non-Protein Coding RNA 1672	RNA Gene		21	GC01P050860	9.23384	https://www.genecards.org/cgi-bin/carddisp.pl?gene=LINC01672
HCRT	Hypocretin Neuropeptide Precursor	Protein Coding	O43612	52	GC17M085215	9.22146	https://www.genecards.org/cgi-bin/carddisp.pl?gene=HCRT
LMNB1	Lamin B1	Protein Coding	P20700	59	GC05P126776	9.15812	https://www.genecards.org/cgi-bin/carddisp.pl?gene=LMNB1
GALC	Galactosylceramidase	Protein Coding	P54803	58	GC14M087837	9.14805	https://www.genecards.org/cgi-bin/carddisp.pl?gene=GALC
PRKCG	Protein Kinase C Gamma	Protein Coding	P05129	63	GC19P053879	9.12901	https://www.genecards.org/cgi-bin/carddisp.pl?gene=PRKCG
SCARB2	Scavenger Receptor Class B Member 2	Protein Coding	Q14108	58	GC04M076158	9.09608	https://www.genecards.org/cgi-bin/carddisp.pl?gene=SCARB2
LOC109504728	Chromosome 9 Open Reading Frame 72 Repeat Instability Region	Functional Element		10	GC09P027658	9.09246	https://www.genecards.org/cgi-bin/carddisp.pl?gene=LOC109504728
MEF2C	Myocyte Enhancer Factor 2C	Protein Coding	Q06413	62	GC05M088718	9.07406	https://www.genecards.org/cgi-bin/carddisp.pl?gene=MEF2C
GSK3B	Glycogen Synthase Kinase 3 Beta	Protein Coding	P49841	64	GC03M119821	9.04385	https://www.genecards.org/cgi-bin/carddisp.pl?gene=GSK3B
CASP3	Caspase 3	Protein Coding	P42574	62	GC04M184627	8.97913	https://www.genecards.org/cgi-bin/carddisp.pl?gene=CASP3
WARS2	Tryptophanyl TRNA Synthetase 2, Mitochondrial	Protein Coding	Q9UGM6	57	GC01M119031	8.92129	https://www.genecards.org/cgi-bin/carddisp.pl?gene=WARS2
MYOZ2	Myozenin 2	Protein Coding	Q9NPC6	51	GC04P119135	8.92091	https://www.genecards.org/cgi-bin/carddisp.pl?gene=MYOZ2
SYT11	Synaptotagmin 11	Protein Coding	Q9BT88	51	GC01P155859	8.8866	https://www.genecards.org/cgi-bin/carddisp.pl?gene=SYT11
MTHFR	Methylenetetrahydrofolate Reductase	Protein Coding	P42898	61	GC01M011785	8.88622	https://www.genecards.org/cgi-bin/carddisp.pl?gene=MTHFR
NEFL	Neurofilament Light Chain	Protein Coding	P07196	58	GC08M024950	8.8858	https://www.genecards.org/cgi-bin/carddisp.pl?gene=NEFL
GNAS	GNAS Complex Locus	Protein Coding	P84996	62	GC20P058839	8.88335	https://www.genecards.org/cgi-bin/carddisp.pl?gene=GNAS
CCNF	Cyclin F	Protein Coding	P41002	51	GC16P002429	8.87533	https://www.genecards.org/cgi-bin/carddisp.pl?gene=CCNF
OPA1	OPA1 Mitochondrial Dynamin Like GTPase	Protein Coding	O60313	56	GC03P193594	8.86942	https://www.genecards.org/cgi-bin/carddisp.pl?gene=OPA1
COX20	Cytochrome C Oxidase Assembly Factor COX20	Protein Coding	Q5RI15	53	GC01P244856	8.86514	https://www.genecards.org/cgi-bin/carddisp.pl?gene=COX20
BCL2	BCL2 Apoptosis Regulator	Protein Coding	P10415	64	GC18M063123	8.83407	https://www.genecards.org/cgi-bin/carddisp.pl?gene=BCL2
ANKRD1	Ankyrin Repeat Domain 1	Protein Coding	Q15327	53	GC10M090912	8.81732	https://www.genecards.org/cgi-bin/carddisp.pl?gene=ANKRD1
NEXN	Nexilin F-Actin Binding Protein	Protein Coding	Q0ZGT2	52	GC01P078050	8.81732	https://www.genecards.org/cgi-bin/carddisp.pl?gene=NEXN
XK	X-Linked Kx Blood Group Antigen, Kell And VPS13A Binding Protein	Protein Coding	P51811	53	GC0XP037685	8.81354	https://www.genecards.org/cgi-bin/carddisp.pl?gene=XK
SERPINI1	Serpin Family I Member 1	Protein Coding	Q99574	59	GC03P167735	8.80278	https://www.genecards.org/cgi-bin/carddisp.pl?gene=SERPINI1
ERBB4	Erb-B2 Receptor Tyrosine Kinase 4	Protein Coding	Q15303	67	GC02M211375	8.80093	https://www.genecards.org/cgi-bin/carddisp.pl?gene=ERBB4
ADORA2A	Adenosine A2a Receptor	Protein Coding	P29274	60	GC22P024417	8.79099	https://www.genecards.org/cgi-bin/carddisp.pl?gene=ADORA2A
MT-TP	Mitochondrially Encoded TRNA-Pro (CCN)	RNA Gene		17	GCMTM015957	8.78674	https://www.genecards.org/cgi-bin/carddisp.pl?gene=MT-TP
ERCC8	ERCC Excision Repair 8, CSA Ubiquitin Ligase Complex Subunit	Protein Coding	Q13216	55	GC05M060915	8.76384	https://www.genecards.org/cgi-bin/carddisp.pl?gene=ERCC8
MIR659	MicroRNA 659	RNA Gene		27	GC22M080154	8.72694	https://www.genecards.org/cgi-bin/carddisp.pl?gene=MIR659
SPG21	SPG21 Abhydrolase Domain Containing, Maspardin	Protein Coding	Q9NZD8	49	GC15M064963	8.69919	https://www.genecards.org/cgi-bin/carddisp.pl?gene=SPG21
GAK	Cyclin G Associated Kinase	Protein Coding	O14976	56	GC04M000849	8.63289	https://www.genecards.org/cgi-bin/carddisp.pl?gene=GAK
PITX3	Paired Like Homeodomain 3	Protein Coding	O75364	51	GC10M102230	8.57226	https://www.genecards.org/cgi-bin/carddisp.pl?gene=PITX3
RNASE4	Ribonuclease A Family Member 4	Protein Coding	P34096	48	GC14P047777	8.54275	https://www.genecards.org/cgi-bin/carddisp.pl?gene=RNASE4
BMP4	Bone Morphogenetic Protein 4	Protein Coding	P12644	62	GC14M053949	8.53271	https://www.genecards.org/cgi-bin/carddisp.pl?gene=BMP4
SNORD118	Small Nucleolar RNA, C/D Box 118	RNA Gene		28	GC17M084187	8.43513	https://www.genecards.org/cgi-bin/carddisp.pl?gene=SNORD118
HTRA1	HtrA Serine Peptidase 1	Protein Coding	Q92743	58	GC10P122461	8.31895	https://www.genecards.org/cgi-bin/carddisp.pl?gene=HTRA1
SNCA-AS1	SNCA Antisense RNA 1	RNA Gene		14	GC04P089838	8.27195	https://www.genecards.org/cgi-bin/carddisp.pl?gene=SNCA-AS1
IL1B	Interleukin 1 Beta	Protein Coding	P01584	60	GC02M112829	8.22537	https://www.genecards.org/cgi-bin/carddisp.pl?gene=IL1B
UBE2L3	Ubiquitin Conjugating Enzyme E2 L3	Protein Coding	P68036	58	GC22P021549	8.22117	https://www.genecards.org/cgi-bin/carddisp.pl?gene=UBE2L3
SLC6A4	Solute Carrier Family 6 Member 4	Protein Coding	P31645	61	GC17M030194	8.19665	https://www.genecards.org/cgi-bin/carddisp.pl?gene=SLC6A4
CTSF	Cathepsin F	Protein Coding	Q9UBX1	61	GC11M129073	8.16999	https://www.genecards.org/cgi-bin/carddisp.pl?gene=CTSF
CRYAB	Crystallin Alpha B	Protein Coding	P02511	59	GC11M111908	8.10809	https://www.genecards.org/cgi-bin/carddisp.pl?gene=CRYAB
GBE1	1,4-Alpha-Glucan Branching Enzyme 1	Protein Coding	Q04446	56	GC03M081489	8.108	https://www.genecards.org/cgi-bin/carddisp.pl?gene=GBE1
DBH	Dopamine Beta-Hydroxylase	Protein Coding	P09172	64	GC09P133636	8.08651	https://www.genecards.org/cgi-bin/carddisp.pl?gene=DBH
PPARGC1A	PPARG Coactivator 1 Alpha	Protein Coding	Q9UBK2	60	GC04M023755	8.05371	https://www.genecards.org/cgi-bin/carddisp.pl?gene=PPARGC1A
MT-ND2	Mitochondrially Encoded NADH:Ubiquinone Oxidoreductase Core Subunit 2	Protein Coding	P03891	44	GCMTP004472	8.02403	https://www.genecards.org/cgi-bin/carddisp.pl?gene=MT-ND2
SEPTIN5	Septin 5	Protein Coding	Q99719	50	GC22P019714	8.00441	https://www.genecards.org/cgi-bin/carddisp.pl?gene=SEPTIN5
MCCC1	Methylcrotonyl-CoA Carboxylase Subunit 1	Protein Coding	Q96RQ3	56	GC03M183015	7.99671	https://www.genecards.org/cgi-bin/carddisp.pl?gene=MCCC1
MT-ATP6	Mitochondrially Encoded ATP Synthase Membrane Subunit 6	Protein Coding	P00846	43	GCMTP008531	7.93556	https://www.genecards.org/cgi-bin/carddisp.pl?gene=MT-ATP6
HTR2A	5-Hydroxytryptamine Receptor 2A	Protein Coding	P28223	60	GC13M046831	7.91625	https://www.genecards.org/cgi-bin/carddisp.pl?gene=HTR2A
FLNC	Filamin C	Protein Coding	Q14315	58	GC07P128830	7.90417	https://www.genecards.org/cgi-bin/carddisp.pl?gene=FLNC
CAT	Catalase	Protein Coding	P04040	64	GC11P034460	7.89335	https://www.genecards.org/cgi-bin/carddisp.pl?gene=CAT
MME	Membrane Metalloendopeptidase	Protein Coding	P08473	63	GC03P155024	7.8905	https://www.genecards.org/cgi-bin/carddisp.pl?gene=MME
AKT1	AKT Serine/Threonine Kinase 1	Protein Coding	P31749	66	GC14M104769	7.88643	https://www.genecards.org/cgi-bin/carddisp.pl?gene=AKT1
USP8	Ubiquitin Specific Peptidase 8	Protein Coding	P40818	59	GC15P050424	7.8663	https://www.genecards.org/cgi-bin/carddisp.pl?gene=USP8
MT-TT	Mitochondrially Encoded TRNA-Thr (ACN)	RNA Gene		24	GCMTP015890	7.8326	https://www.genecards.org/cgi-bin/carddisp.pl?gene=MT-TT
BAG3	BAG Cochaperone 3	Protein Coding	O95817	56	GC10P119651	7.67998	https://www.genecards.org/cgi-bin/carddisp.pl?gene=BAG3
CYCS	Cytochrome C, Somatic	Protein Coding	P99999	61	GC07M025118	7.66965	https://www.genecards.org/cgi-bin/carddisp.pl?gene=CYCS
VAMP1	Vesicle Associated Membrane Protein 1	Protein Coding	P23763	56	GC12M006462	7.63721	https://www.genecards.org/cgi-bin/carddisp.pl?gene=VAMP1
TOMM40	Translocase Of Outer Mitochondrial Membrane 40	Protein Coding	O96008	52	GC19P044890	7.63583	https://www.genecards.org/cgi-bin/carddisp.pl?gene=TOMM40
SOD2	Superoxide Dismutase 2	Protein Coding	P04179	60	GC06M159669	7.58988	https://www.genecards.org/cgi-bin/carddisp.pl?gene=SOD2
ADAMTS13	ADAM Metallopeptidase With Thrombospondin Type 1 Motif 13	Protein Coding	Q76LX8	61	GC09P133414	7.52681	https://www.genecards.org/cgi-bin/carddisp.pl?gene=ADAMTS13
XRCC4	X-Ray Repair Cross Complementing 4	Protein Coding	Q13426	56	GC05P083077	7.52293	https://www.genecards.org/cgi-bin/carddisp.pl?gene=XRCC4
MT-CYB	Mitochondrially Encoded Cytochrome B	Protein Coding	P00156	43	GCMTP014749	7.50668	https://www.genecards.org/cgi-bin/carddisp.pl?gene=MT-CYB
LMNA	Lamin A/C	Protein Coding	P02545	62	GC01P156082	7.50457	https://www.genecards.org/cgi-bin/carddisp.pl?gene=LMNA
RBM8A	RNA Binding Motif Protein 8A	Protein Coding	Q9Y5S9	54	GC01M145921	7.49946	https://www.genecards.org/cgi-bin/carddisp.pl?gene=RBM8A
VPS26A	VPS26 Retromer Complex Component A	Protein Coding	O75436	51	GC10P069123	7.4873	https://www.genecards.org/cgi-bin/carddisp.pl?gene=VPS26A
EGILA	EGFR Interacting LncRNA	RNA Gene		20	GC14M027348	7.47396	https://www.genecards.org/cgi-bin/carddisp.pl?gene=EGILA
SLC25A15	Solute Carrier Family 25 Member 15	Protein Coding	Q9Y619	56	GC13P040789	7.46107	https://www.genecards.org/cgi-bin/carddisp.pl?gene=SLC25A15
RAB7A	RAB7A, Member RAS Oncogene Family	Protein Coding	P51149	62	GC03P140013	7.45552	https://www.genecards.org/cgi-bin/carddisp.pl?gene=RAB7A
GSTP1	Glutathione S-Transferase Pi 1	Protein Coding	P09211	63	GC11P067583	7.44598	https://www.genecards.org/cgi-bin/carddisp.pl?gene=GSTP1
IL10	Interleukin 10	Protein Coding	P22301	60	GC01M206767	7.39197	https://www.genecards.org/cgi-bin/carddisp.pl?gene=IL10
ACHE	Acetylcholinesterase (Yt Blood Group)	Protein Coding	P22303	60	GC07M100889	7.38459	https://www.genecards.org/cgi-bin/carddisp.pl?gene=ACHE
MFN2	Mitofusin 2	Protein Coding	O95140	61	GC01P011980	7.37111	https://www.genecards.org/cgi-bin/carddisp.pl?gene=MFN2
HSPB1	Heat Shock Protein Family B (Small) Member 1	Protein Coding	P04792	64	GC07P076302	7.36116	https://www.genecards.org/cgi-bin/carddisp.pl?gene=HSPB1
SLC6A19	Solute Carrier Family 6 Member 19	Protein Coding	Q695T7	56	GC05P001201	7.35749	https://www.genecards.org/cgi-bin/carddisp.pl?gene=SLC6A19
GLT8D1	Glycosyltransferase 8 Domain Containing 1	Protein Coding	Q68CQ7	48	GC03M052694	7.35749	https://www.genecards.org/cgi-bin/carddisp.pl?gene=GLT8D1
NOS2	Nitric Oxide Synthase 2	Protein Coding	P35228	62	GC17M027756	7.34057	https://www.genecards.org/cgi-bin/carddisp.pl?gene=NOS2
PLAU	Plasminogen Activator, Urokinase	Protein Coding	P00749	64	GC10P073909	7.3369	https://www.genecards.org/cgi-bin/carddisp.pl?gene=PLAU
CDK5	Cyclin Dependent Kinase 5	Protein Coding	Q00535	66	GC07M151053	7.33623	https://www.genecards.org/cgi-bin/carddisp.pl?gene=CDK5
NAT2	N-Acetyltransferase 2	Protein Coding	P11245	56	GC08P018391	7.29223	https://www.genecards.org/cgi-bin/carddisp.pl?gene=NAT2
LMX1B	LIM Homeobox Transcription Factor 1 Beta	Protein Coding	O60663	56	GC09P143337	7.28479	https://www.genecards.org/cgi-bin/carddisp.pl?gene=LMX1B
NRTN	Neurturin	Protein Coding	Q99748	52	GC19P005805	7.26777	https://www.genecards.org/cgi-bin/carddisp.pl?gene=NRTN
ECM1	Extracellular Matrix Protein 1	Protein Coding	Q16610	58	GC01P150508	7.24987	https://www.genecards.org/cgi-bin/carddisp.pl?gene=ECM1
RNF125	Ring Finger Protein 125	Protein Coding	Q96EQ8	53	GC18P032467	7.24987	https://www.genecards.org/cgi-bin/carddisp.pl?gene=RNF125
USP18	Ubiquitin Specific Peptidase 18	Protein Coding	Q9UMW8	52	GC22P018149	7.24987	https://www.genecards.org/cgi-bin/carddisp.pl?gene=USP18
TMEM175	Transmembrane Protein 175	Protein Coding	Q9BSA9	45	GC04P000932	7.24799	https://www.genecards.org/cgi-bin/carddisp.pl?gene=TMEM175
SH2D1A	SH2 Domain Containing 1A	Protein Coding	O60880	59	GC0XP124227	7.24529	https://www.genecards.org/cgi-bin/carddisp.pl?gene=SH2D1A
SERPINA3	Serpin Family A Member 3	Protein Coding	P01011	56	GC14P094612	7.2374	https://www.genecards.org/cgi-bin/carddisp.pl?gene=SERPINA3
BST1	Bone Marrow Stromal Cell Antigen 1	Protein Coding	Q10588	55	GC04P025739	7.22937	https://www.genecards.org/cgi-bin/carddisp.pl?gene=BST1
NFE2L2	NFE2 Like BZIP Transcription Factor 2	Protein Coding	Q16236	64	GC02M177227	7.21842	https://www.genecards.org/cgi-bin/carddisp.pl?gene=NFE2L2
FIG4	FIG4 Phosphoinositide 5-Phosphatase	Protein Coding	Q92562	56	GC06P145779	7.20668	https://www.genecards.org/cgi-bin/carddisp.pl?gene=FIG4
EPRS1	Glutamyl-Prolyl-TRNA Synthetase 1	Protein Coding	P07814	57	GC01M219969	7.20199	https://www.genecards.org/cgi-bin/carddisp.pl?gene=EPRS1
SON	SON DNA And RNA Binding Protein	Protein Coding	P18583	53	GC21P033542	7.19317	https://www.genecards.org/cgi-bin/carddisp.pl?gene=SON
PDYN	Prodynorphin	Protein Coding	P01213	58	GC20M001978	7.18394	https://www.genecards.org/cgi-bin/carddisp.pl?gene=PDYN
NOS1	Nitric Oxide Synthase 1	Protein Coding	P29475	62	GC12M117208	7.18107	https://www.genecards.org/cgi-bin/carddisp.pl?gene=NOS1
CHRNB4	Cholinergic Receptor Nicotinic Beta 4 Subunit	Protein Coding	P30926	56	GC15M078624	7.17935	https://www.genecards.org/cgi-bin/carddisp.pl?gene=CHRNB4
MTR	5-Methyltetrahydrofolate-Homocysteine Methyltransferase	Protein Coding	Q99707	60	GC01P236795	7.15603	https://www.genecards.org/cgi-bin/carddisp.pl?gene=MTR
SKP1	S-Phase Kinase Associated Protein 1	Protein Coding	P63208	56	GC05M134148	7.15326	https://www.genecards.org/cgi-bin/carddisp.pl?gene=SKP1
FCGR2B	Fc Gamma Receptor IIb	Protein Coding	P31994	61	GC01P167729	7.1517	https://www.genecards.org/cgi-bin/carddisp.pl?gene=FCGR2B
PARL	Presenilin Associated Rhomboid Like	Protein Coding	Q9H300	52	GC03M183826	7.14957	https://www.genecards.org/cgi-bin/carddisp.pl?gene=PARL
SNRPB	Small Nuclear Ribonucleoprotein Polypeptides B And B1	Protein Coding	P14678	55	GC20M002461	7.14643	https://www.genecards.org/cgi-bin/carddisp.pl?gene=SNRPB
SLC18A2-AS1	SLC18A2 Antisense RNA 1	RNA Gene		18	GC10M117241	7.13793	https://www.genecards.org/cgi-bin/carddisp.pl?gene=SLC18A2-AS1
DRD1	Dopamine Receptor D1	Protein Coding	P21728	58	GC05M175440	7.13764	https://www.genecards.org/cgi-bin/carddisp.pl?gene=DRD1
KLK6	Kallikrein Related Peptidase 6	Protein Coding	Q92876	57	GC19M050958	7.13652	https://www.genecards.org/cgi-bin/carddisp.pl?gene=KLK6
VAC14	VAC14 Component Of PIKFYVE Complex	Protein Coding	Q08AM6	55	GC16M073550	7.12584	https://www.genecards.org/cgi-bin/carddisp.pl?gene=VAC14
CTLA4	Cytotoxic T-Lymphocyte Associated Protein 4	Protein Coding	P16410	61	GC02P204076	7.10788	https://www.genecards.org/cgi-bin/carddisp.pl?gene=CTLA4
EXOSC8	Exosome Component 8	Protein Coding	Q96B26	54	GC13P036998	7.08812	https://www.genecards.org/cgi-bin/carddisp.pl?gene=EXOSC8
STH	Saitohin	Protein Coding	Q8IWL8	41	GC17P045999	7.08701	https://www.genecards.org/cgi-bin/carddisp.pl?gene=STH
MBP	Myelin Basic Protein	Protein Coding	P02686	58	GC18M076978	7.07409	https://www.genecards.org/cgi-bin/carddisp.pl?gene=MBP
SELENOT	Selenoprotein T	Protein Coding	P62341	44	GC03P150603	7.06062	https://www.genecards.org/cgi-bin/carddisp.pl?gene=SELENOT
ANKLE2	Ankyrin Repeat And LEM Domain Containing 2	Protein Coding	Q86XL3	52	GC12M132725	7.04591	https://www.genecards.org/cgi-bin/carddisp.pl?gene=ANKLE2
NDP	Norrin Cystine Knot Growth Factor NDP	Protein Coding	Q00604	54	GC0XM043948	6.99231	https://www.genecards.org/cgi-bin/carddisp.pl?gene=NDP
CHROMR	Cholesterol Induced Regulator Of Metabolism RNA	RNA Gene		20	GC02P178442	6.9857	https://www.genecards.org/cgi-bin/carddisp.pl?gene=CHROMR
NFKB1	Nuclear Factor Kappa B Subunit 1	Protein Coding	P19838	66	GC04P102501	6.97688	https://www.genecards.org/cgi-bin/carddisp.pl?gene=NFKB1
GATD1	Glutamine Amidotransferase Class 1 Domain Containing 1	Protein Coding	Q8NB37	36	GC11M000767	6.96779	https://www.genecards.org/cgi-bin/carddisp.pl?gene=GATD1
ZC4H2	Zinc Finger C4H2-Type Containing	Protein Coding	Q9NQZ6	50	GC0XM064915	6.95459	https://www.genecards.org/cgi-bin/carddisp.pl?gene=ZC4H2
TLR4	Toll Like Receptor 4	Protein Coding	O00206	64	GC09P117704	6.95411	https://www.genecards.org/cgi-bin/carddisp.pl?gene=TLR4
IL1A	Interleukin 1 Alpha	Protein Coding	P01583	58	GC02M112773	6.94094	https://www.genecards.org/cgi-bin/carddisp.pl?gene=IL1A
NQO2	N-Ribosyldihydronicotinamide:Quinone Dehydrogenase 2	Protein Coding	P16083	58	GC06P006987	6.91472	https://www.genecards.org/cgi-bin/carddisp.pl?gene=NQO2
GM2A	Ganglioside GM2 Activator	Protein Coding	P17900	55	GC05P151212	6.9138	https://www.genecards.org/cgi-bin/carddisp.pl?gene=GM2A
KDM1A	Lysine Demethylase 1A	Protein Coding	O60341	62	GC01P023019	6.91198	https://www.genecards.org/cgi-bin/carddisp.pl?gene=KDM1A
TFAM	Transcription Factor A, Mitochondrial	Protein Coding	Q00059	58	GC10P058385	6.90732	https://www.genecards.org/cgi-bin/carddisp.pl?gene=TFAM
SNX14	Sorting Nexin 14	Protein Coding	Q9Y5W7	50	GC06M097878	6.89928	https://www.genecards.org/cgi-bin/carddisp.pl?gene=SNX14
SIRT1	Sirtuin 1	Protein Coding	Q96EB6	62	GC10P067884	6.88913	https://www.genecards.org/cgi-bin/carddisp.pl?gene=SIRT1
WFS1	Wolframin ER Transmembrane Glycoprotein	Protein Coding	O76024	58	GC04P006269	6.88733	https://www.genecards.org/cgi-bin/carddisp.pl?gene=WFS1
NQO1	NAD(P)H Quinone Dehydrogenase 1	Protein Coding	P15559	60	GC16M069706	6.88648	https://www.genecards.org/cgi-bin/carddisp.pl?gene=NQO1
MAG	Myelin Associated Glycoprotein	Protein Coding	P20916	60	GC19P035292	6.87604	https://www.genecards.org/cgi-bin/carddisp.pl?gene=MAG
PTPN22	Protein Tyrosine Phosphatase Non-Receptor Type 22	Protein Coding	Q9Y2R2	59	GC01M113813	6.87545	https://www.genecards.org/cgi-bin/carddisp.pl?gene=PTPN22
HSPA9	Heat Shock Protein Family A (Hsp70) Member 9	Protein Coding	P38646	61	GC05M138554	6.86124	https://www.genecards.org/cgi-bin/carddisp.pl?gene=HSPA9
BCHE	Butyrylcholinesterase	Protein Coding	P06276	63	GC03M165772	6.84234	https://www.genecards.org/cgi-bin/carddisp.pl?gene=BCHE
FCGR2A	Fc Gamma Receptor IIa	Protein Coding	P12318	60	GC01P161505	6.83425	https://www.genecards.org/cgi-bin/carddisp.pl?gene=FCGR2A
CXCR4	C-X-C Motif Chemokine Receptor 4	Protein Coding	P61073	66	GC02M136114	6.83398	https://www.genecards.org/cgi-bin/carddisp.pl?gene=CXCR4
NGF	Nerve Growth Factor	Protein Coding	P01138	64	GC01M115285	6.83264	https://www.genecards.org/cgi-bin/carddisp.pl?gene=NGF
TSPOAP1	TSPO Associated Protein 1	Protein Coding	O95153	46	GC17M085739	6.81141	https://www.genecards.org/cgi-bin/carddisp.pl?gene=TSPOAP1
COL4A1	Collagen Type IV Alpha 1 Chain	Protein Coding	P02462	60	GC13M110148	6.80616	https://www.genecards.org/cgi-bin/carddisp.pl?gene=COL4A1
NDUFS3	NADH:Ubiquinone Oxidoreductase Core Subunit S3	Protein Coding	O75489	59	GC11P048105	6.76383	https://www.genecards.org/cgi-bin/carddisp.pl?gene=NDUFS3
CRB2	Crumbs Cell Polarity Complex Component 2	Protein Coding	Q5IJ48	54	GC09P127065	6.76165	https://www.genecards.org/cgi-bin/carddisp.pl?gene=CRB2
SPECC1L	Sperm Antigen With Calponin Homology And Coiled-Coil Domains 1 Like	Protein Coding	Q69YQ0	52	GC22P075624	6.76114	https://www.genecards.org/cgi-bin/carddisp.pl?gene=SPECC1L
HSPD1	Heat Shock Protein Family D (Hsp60) Member 1	Protein Coding	P10809	62	GC02M197486	6.7609	https://www.genecards.org/cgi-bin/carddisp.pl?gene=HSPD1
HSPA8	Heat Shock Protein Family A (Hsp70) Member 8	Protein Coding	P11142	62	GC11M123057	6.73465	https://www.genecards.org/cgi-bin/carddisp.pl?gene=HSPA8
MTOR	Mechanistic Target Of Rapamycin Kinase	Protein Coding	P42345	68	GC01M011106	6.71591	https://www.genecards.org/cgi-bin/carddisp.pl?gene=MTOR
PYCR2	Pyrroline-5-Carboxylate Reductase 2	Protein Coding	Q96C36	58	GC01M225919	6.71516	https://www.genecards.org/cgi-bin/carddisp.pl?gene=PYCR2
RIT2	Ras Like Without CAAX 2	Protein Coding	Q99578	51	GC18M042743	6.71262	https://www.genecards.org/cgi-bin/carddisp.pl?gene=RIT2
TBC1D7	TBC1 Domain Family Member 7	Protein Coding	Q9P0N9	51	GC06M013266	6.69579	https://www.genecards.org/cgi-bin/carddisp.pl?gene=TBC1D7
ATP1A1	ATPase Na+/K+ Transporting Subunit Alpha 1	Protein Coding	P05023	63	GC01P116372	6.67363	https://www.genecards.org/cgi-bin/carddisp.pl?gene=ATP1A1
S100B	S100 Calcium Binding Protein B	Protein Coding	P04271	58	GC21M053916	6.67152	https://www.genecards.org/cgi-bin/carddisp.pl?gene=S100B
SLC25A24	Solute Carrier Family 25 Member 24	Protein Coding	Q6NUK1	54	GC01M108134	6.63633	https://www.genecards.org/cgi-bin/carddisp.pl?gene=SLC25A24
VPS29	VPS29 Retromer Complex Component	Protein Coding	Q9UBQ0	52	GC12M110491	6.63549	https://www.genecards.org/cgi-bin/carddisp.pl?gene=VPS29
ALB	Albumin	Protein Coding	P02768	62	GC04P073397	6.63267	https://www.genecards.org/cgi-bin/carddisp.pl?gene=ALB
RNF19A	Ring Finger Protein 19A, RBR E3 Ubiquitin Protein Ligase	Protein Coding	Q9NV58	52	GC08M100257	6.63165	https://www.genecards.org/cgi-bin/carddisp.pl?gene=RNF19A
CASP9	Caspase 9	Protein Coding	P55211	60	GC01M015507	6.62007	https://www.genecards.org/cgi-bin/carddisp.pl?gene=CASP9
ABCB1	ATP Binding Cassette Subfamily B Member 1	Protein Coding	P08183	64	GC07M087504	6.596	https://www.genecards.org/cgi-bin/carddisp.pl?gene=ABCB1
FGFR1	Fibroblast Growth Factor Receptor 1	Protein Coding	P11362	68	GC08M038400	6.59354	https://www.genecards.org/cgi-bin/carddisp.pl?gene=FGFR1
GAPDH	Glyceraldehyde-3-Phosphate Dehydrogenase	Protein Coding	P04406	64	GC12P042102	6.56523	https://www.genecards.org/cgi-bin/carddisp.pl?gene=GAPDH
GFRA1	GDNF Family Receptor Alpha 1	Protein Coding	P56159	60	GC10M116056	6.53571	https://www.genecards.org/cgi-bin/carddisp.pl?gene=GFRA1
RET	Ret Proto-Oncogene	Protein Coding	P07949	67	GC10P044766	6.5028	https://www.genecards.org/cgi-bin/carddisp.pl?gene=RET
PPP2R2B	Protein Phosphatase 2 Regulatory Subunit Bbeta	Protein Coding	Q00005	57	GC05M146582	6.46528	https://www.genecards.org/cgi-bin/carddisp.pl?gene=PPP2R2B
WASHC5	WASH Complex Subunit 5	Protein Coding	Q12768	51	GC08M136744	6.4638	https://www.genecards.org/cgi-bin/carddisp.pl?gene=WASHC5
CHAT	Choline O-Acetyltransferase	Protein Coding	P28329	62	GC10P049609	6.45489	https://www.genecards.org/cgi-bin/carddisp.pl?gene=CHAT
MMACHC	Metabolism Of Cobalamin Associated C	Protein Coding	Q9Y4U1	55	GC01P045500	6.43902	https://www.genecards.org/cgi-bin/carddisp.pl?gene=MMACHC
SLC1A4	Solute Carrier Family 1 Member 4	Protein Coding	P43007	57	GC02P064988	6.43519	https://www.genecards.org/cgi-bin/carddisp.pl?gene=SLC1A4
CAPN1	Calpain 1	Protein Coding	P07384	63	GC11P094604	6.4031	https://www.genecards.org/cgi-bin/carddisp.pl?gene=CAPN1
ABL1	ABL Proto-Oncogene 1, Non-Receptor Tyrosine Kinase	Protein Coding	P00519	66	GC09P130713	6.39296	https://www.genecards.org/cgi-bin/carddisp.pl?gene=ABL1
ALOX5AP	Arachidonate 5-Lipoxygenase Activating Protein	Protein Coding	P20292	56	GC13P030713	6.39228	https://www.genecards.org/cgi-bin/carddisp.pl?gene=ALOX5AP
AFG2A	AFG2 AAA ATPase Homolog A	Protein Coding	Q8NB90	54	GC04P122923	6.39228	https://www.genecards.org/cgi-bin/carddisp.pl?gene=AFG2A
ZNF148	Zinc Finger Protein 148	Protein Coding	Q9UQR1	54	GC03M125225	6.39228	https://www.genecards.org/cgi-bin/carddisp.pl?gene=ZNF148
PSMC4	Proteasome 26S Subunit, ATPase 4	Protein Coding	P43686	55	GC19P123040	6.36447	https://www.genecards.org/cgi-bin/carddisp.pl?gene=PSMC4
CD2AP	CD2 Associated Protein	Protein Coding	Q9Y5K6	56	GC06P144999	6.33544	https://www.genecards.org/cgi-bin/carddisp.pl?gene=CD2AP
VARS1	Valyl-TRNA Synthetase 1	Protein Coding	P26640	56	GC06M097124	6.33544	https://www.genecards.org/cgi-bin/carddisp.pl?gene=VARS1
VPS33A	VPS33A Core Subunit Of CORVET And HOPS Complexes	Protein Coding	Q96AX1	53	GC12M122229	6.33544	https://www.genecards.org/cgi-bin/carddisp.pl?gene=VPS33A
USP40	Ubiquitin Specific Peptidase 40	Protein Coding	Q9NVE5	47	GC02M233475	6.32196	https://www.genecards.org/cgi-bin/carddisp.pl?gene=USP40
CRP	C-Reactive Protein	Protein Coding	P02741	59	GC01M164127	6.29309	https://www.genecards.org/cgi-bin/carddisp.pl?gene=CRP
PRKAR1A	Protein Kinase CAMP-Dependent Type I Regulatory Subunit Alpha	Protein Coding	P10644	64	GC17P123720	6.2887	https://www.genecards.org/cgi-bin/carddisp.pl?gene=PRKAR1A
CUBN	Cubilin	Protein Coding	O60494	58	GC10M016824	6.2887	https://www.genecards.org/cgi-bin/carddisp.pl?gene=CUBN
B3GAT3	Beta-1,3-Glucuronyltransferase 3	Protein Coding	O94766	56	GC11M128850	6.2887	https://www.genecards.org/cgi-bin/carddisp.pl?gene=B3GAT3
DNASE1	Deoxyribonuclease 1	Protein Coding	P24855	56	GC16P003611	6.2887	https://www.genecards.org/cgi-bin/carddisp.pl?gene=DNASE1
PDE11A	Phosphodiesterase 11A	Protein Coding	Q9HCR9	56	GC02M177624	6.2887	https://www.genecards.org/cgi-bin/carddisp.pl?gene=PDE11A
ACSF3	Acyl-CoA Synthetase Family Member 3	Protein Coding	Q4G176	55	GC16P089088	6.2887	https://www.genecards.org/cgi-bin/carddisp.pl?gene=ACSF3
MLYCD	Malonyl-CoA Decarboxylase	Protein Coding	O95822	55	GC16P083899	6.2887	https://www.genecards.org/cgi-bin/carddisp.pl?gene=MLYCD
CCDC88A	Coiled-Coil Domain Containing 88A	Protein Coding	Q3V6T2	54	GC02M055287	6.2887	https://www.genecards.org/cgi-bin/carddisp.pl?gene=CCDC88A
GLYCTK	Glycerate Kinase	Protein Coding	Q8IVS8	54	GC03P059983	6.2887	https://www.genecards.org/cgi-bin/carddisp.pl?gene=GLYCTK
AMN	Amnion Associated Transmembrane Protein	Protein Coding	Q9BXJ7	52	GC14P102922	6.2887	https://www.genecards.org/cgi-bin/carddisp.pl?gene=AMN
HERC1	HECT And RLD Domain Containing E3 Ubiquitin Protein Ligase Family Member 1	Protein Coding	Q15751	52	GC15M063608	6.2887	https://www.genecards.org/cgi-bin/carddisp.pl?gene=HERC1
OMG	Oligodendrocyte Myelin Glycoprotein	Protein Coding	P23515	52	GC17M084772	6.2887	https://www.genecards.org/cgi-bin/carddisp.pl?gene=OMG
TSEN15	TRNA Splicing Endonuclease Subunit 15	Protein Coding	Q8WW01	52	GC01P184061	6.2887	https://www.genecards.org/cgi-bin/carddisp.pl?gene=TSEN15
FAT4	FAT Atypical Cadherin 4	Protein Coding	Q6V0I7	51	GC04P125315	6.2887	https://www.genecards.org/cgi-bin/carddisp.pl?gene=FAT4
RAB18	RAB18, Member RAS Oncogene Family	Protein Coding	Q9NP72	51	GC10P027504	6.2887	https://www.genecards.org/cgi-bin/carddisp.pl?gene=RAB18
ARMC5	Armadillo Repeat Containing 5	Protein Coding	Q96C12	48	GC16P096788	6.2887	https://www.genecards.org/cgi-bin/carddisp.pl?gene=ARMC5
PRDM8	PR/SET Domain 8	Protein Coding	Q9NQV8	48	GC04P080183	6.2887	https://www.genecards.org/cgi-bin/carddisp.pl?gene=PRDM8
ZSWIM6	Zinc Finger SWIM-Type Containing 6	Protein Coding	Q9HCJ5	48	GC05P061332	6.2887	https://www.genecards.org/cgi-bin/carddisp.pl?gene=ZSWIM6
LIPT2	Lipoyl(Octanoyl) Transferase 2	Protein Coding	A6NK58	45	GC11M129324	6.2887	https://www.genecards.org/cgi-bin/carddisp.pl?gene=LIPT2
LOC108903148	10p13 OPTN Distal Alu-Mediated Recombination Region	Functional Element		9	GC10P013108	6.2887	https://www.genecards.org/cgi-bin/carddisp.pl?gene=LOC108903148
SIAH1	Siah E3 Ubiquitin Protein Ligase 1	Protein Coding	Q8IUQ4	57	GC16M048357	6.27302	https://www.genecards.org/cgi-bin/carddisp.pl?gene=SIAH1
EPHA3	EPH Receptor A3	Protein Coding	P29320	60	GC03P089077	6.26736	https://www.genecards.org/cgi-bin/carddisp.pl?gene=EPHA3
CLN5	CLN5 Intracellular Trafficking Protein	Protein Coding	O75503	53	GC13P076990	6.26513	https://www.genecards.org/cgi-bin/carddisp.pl?gene=CLN5
LOC130055692	ATAC-STARR-Seq Lymphoblastoid Silent Region 5776	Functional Element		8	GC14P054909	6.2529	https://www.genecards.org/cgi-bin/carddisp.pl?gene=LOC130055692
IGF1	Insulin Like Growth Factor 1	Protein Coding	P05019	61	GC12M102395	6.25146	https://www.genecards.org/cgi-bin/carddisp.pl?gene=IGF1
MAPK8	Mitogen-Activated Protein Kinase 8	Protein Coding	P45983	62	GC10P048306	6.24105	https://www.genecards.org/cgi-bin/carddisp.pl?gene=MAPK8
HSPA4	Heat Shock Protein Family A (Hsp70) Member 4	Protein Coding	P34932	56	GC05P133062	6.20014	https://www.genecards.org/cgi-bin/carddisp.pl?gene=HSPA4
HTR1A	5-Hydroxytryptamine Receptor 1A	Protein Coding	P08908	59	GC05M063960	6.17182	https://www.genecards.org/cgi-bin/carddisp.pl?gene=HTR1A
MAPK14	Mitogen-Activated Protein Kinase 14	Protein Coding	Q16539	64	GC06P144902	6.16258	https://www.genecards.org/cgi-bin/carddisp.pl?gene=MAPK14
CNR1	Cannabinoid Receptor 1	Protein Coding	P21554	59	GC06M088139	6.16152	https://www.genecards.org/cgi-bin/carddisp.pl?gene=CNR1
BCL2L1	BCL2 Like 1	Protein Coding	Q07817	62	GC20M031664	6.16098	https://www.genecards.org/cgi-bin/carddisp.pl?gene=BCL2L1
TOMM20	Translocase Of Outer Mitochondrial Membrane 20	Protein Coding	Q15388	52	GC01M235109	6.13192	https://www.genecards.org/cgi-bin/carddisp.pl?gene=TOMM20
ATF4	Activating Transcription Factor 4	Protein Coding	P18848	59	GC22P039519	6.12277	https://www.genecards.org/cgi-bin/carddisp.pl?gene=ATF4
GRM1	Glutamate Metabotropic Receptor 1	Protein Coding	Q13255	63	GC06P148246	6.1125	https://www.genecards.org/cgi-bin/carddisp.pl?gene=GRM1
VPS13D	Vacuolar Protein Sorting 13 Homolog D	Protein Coding	Q5THJ4	47	GC01P051318	6.10397	https://www.genecards.org/cgi-bin/carddisp.pl?gene=VPS13D
TLR9	Toll Like Receptor 9	Protein Coding	Q9NR96	59	GC03M054152	6.09147	https://www.genecards.org/cgi-bin/carddisp.pl?gene=TLR9
MIR34A	MicroRNA 34a	RNA Gene		32	GC01M015281	6.04931	https://www.genecards.org/cgi-bin/carddisp.pl?gene=MIR34A
DMD	Dystrophin	Protein Coding	P11532	58	GC0XM031097	6.04478	https://www.genecards.org/cgi-bin/carddisp.pl?gene=DMD
RYR2	Ryanodine Receptor 2	Protein Coding	Q92736	60	GC01P237042	6.02917	https://www.genecards.org/cgi-bin/carddisp.pl?gene=RYR2
TSC2	TSC Complex Subunit 2	Protein Coding	P49815	64	GC16P095809	6.01713	https://www.genecards.org/cgi-bin/carddisp.pl?gene=TSC2
DNAAF3	Dynein Axonemal Assembly Factor 3	Protein Coding	Q8N9W5	47	GC19M055158	6.00578	https://www.genecards.org/cgi-bin/carddisp.pl?gene=DNAAF3
OGDH	Oxoglutarate Dehydrogenase	Protein Coding	Q02218	59	GC07P044606	5.99975	https://www.genecards.org/cgi-bin/carddisp.pl?gene=OGDH
PARP1	Poly(ADP-Ribose) Polymerase 1	Protein Coding	P09874	64	GC01M226360	5.98847	https://www.genecards.org/cgi-bin/carddisp.pl?gene=PARP1
CCL2	C-C Motif Chemokine Ligand 2	Protein Coding	P13500	62	GC17P034255	5.9738	https://www.genecards.org/cgi-bin/carddisp.pl?gene=CCL2
ESR2	Estrogen Receptor 2	Protein Coding	Q92731	61	GC14M064084	5.97087	https://www.genecards.org/cgi-bin/carddisp.pl?gene=ESR2
IL2	Interleukin 2	Protein Coding	P60568	59	GC04M122451	5.9692	https://www.genecards.org/cgi-bin/carddisp.pl?gene=IL2
CUL1	Cullin 1	Protein Coding	Q13616	58	GC07P148697	5.96561	https://www.genecards.org/cgi-bin/carddisp.pl?gene=CUL1
HSP90AA1	Heat Shock Protein 90 Alpha Family Class A Member 1	Protein Coding	P07900	64	GC14M102080	5.95784	https://www.genecards.org/cgi-bin/carddisp.pl?gene=HSP90AA1
KCTD17	Potassium Channel Tetramerization Domain Containing 17	Protein Coding	Q8N5Z5	52	GC22P037051	5.91194	https://www.genecards.org/cgi-bin/carddisp.pl?gene=KCTD17
HMOX1	Heme Oxygenase 1	Protein Coding	P09601	65	GC22P035380	5.8941	https://www.genecards.org/cgi-bin/carddisp.pl?gene=HMOX1
LRRK1	Leucine Rich Repeat Kinase 1	Protein Coding	Q38SD2	51	GC15P100919	5.88046	https://www.genecards.org/cgi-bin/carddisp.pl?gene=LRRK1
CXCL12	C-X-C Motif Chemokine Ligand 12	Protein Coding	P48061	59	GC10M044370	5.87691	https://www.genecards.org/cgi-bin/carddisp.pl?gene=CXCL12
HP	Haptoglobin	Protein Coding	P00738	58	GC16P097888	5.87162	https://www.genecards.org/cgi-bin/carddisp.pl?gene=HP
STX1B	Syntaxin 1B	Protein Coding	P61266	54	GC16M030989	5.86094	https://www.genecards.org/cgi-bin/carddisp.pl?gene=STX1B
CYP1A2	Cytochrome P450 Family 1 Subfamily A Member 2	Protein Coding	P05177	59	GC15P074748	5.85576	https://www.genecards.org/cgi-bin/carddisp.pl?gene=CYP1A2
ESR1	Estrogen Receptor 1	Protein Coding	P03372	67	GC06P151656	5.84026	https://www.genecards.org/cgi-bin/carddisp.pl?gene=ESR1
GRIN2B	Glutamate Ionotropic Receptor NMDA Type Subunit 2B	Protein Coding	Q13224	65	GC12M013437	5.83429	https://www.genecards.org/cgi-bin/carddisp.pl?gene=GRIN2B
UBQLN1	Ubiquilin 1	Protein Coding	Q9UMX0	55	GC09M083659	5.81342	https://www.genecards.org/cgi-bin/carddisp.pl?gene=UBQLN1
CCDC88C	Coiled-Coil Domain Containing 88C	Protein Coding	Q9P219	52	GC14M091271	5.81131	https://www.genecards.org/cgi-bin/carddisp.pl?gene=CCDC88C
FRAXA	Fragile Site, Folic Acid Type, Rare, Fra(X)(Q27.3) A	Functional Element		16	GC0XP148001	5.80434	https://www.genecards.org/cgi-bin/carddisp.pl?gene=FRAXA
TK2	Thymidine Kinase 2	Protein Coding	O00142	54	GC16M066508	5.8031	https://www.genecards.org/cgi-bin/carddisp.pl?gene=TK2
SLC41A1	Solute Carrier Family 41 Member 1	Protein Coding	Q8IVJ1	51	GC01M205789	5.80208	https://www.genecards.org/cgi-bin/carddisp.pl?gene=SLC41A1
UBB	Ubiquitin B	Protein Coding	P0CG47	57	GC17P016380	5.79279	https://www.genecards.org/cgi-bin/carddisp.pl?gene=UBB
CYP2E1	Cytochrome P450 Family 2 Subfamily E Member 1	Protein Coding	P05181	59	GC10P133520	5.79277	https://www.genecards.org/cgi-bin/carddisp.pl?gene=CYP2E1
NEFH	Neurofilament Heavy Chain	Protein Coding	P12036	58	GC22P029480	5.7813	https://www.genecards.org/cgi-bin/carddisp.pl?gene=NEFH
SEPTIN4	Septin 4	Protein Coding	O43236	52	GC17M085748	5.77301	https://www.genecards.org/cgi-bin/carddisp.pl?gene=SEPTIN4
ZNF746	Zinc Finger Protein 746	Protein Coding	Q6NUN9	49	GC07M149472	5.77089	https://www.genecards.org/cgi-bin/carddisp.pl?gene=ZNF746
CERNA3	Competing Endogenous LncRNA 3 For MiR-645	RNA Gene		21	GC08P056352	5.76604	https://www.genecards.org/cgi-bin/carddisp.pl?gene=CERNA3
ATN1	Atrophin 1	Protein Coding	P54259	56	GC12P042125	5.75855	https://www.genecards.org/cgi-bin/carddisp.pl?gene=ATN1
HPCA	Hippocalcin	Protein Coding	P84074	53	GC01P032885	5.7509	https://www.genecards.org/cgi-bin/carddisp.pl?gene=HPCA
NLRP3	NLR Family Pyrin Domain Containing 3	Protein Coding	Q96P20	61	GC01P247496	5.74929	https://www.genecards.org/cgi-bin/carddisp.pl?gene=NLRP3
MIR9-1	MicroRNA 9-1	RNA Gene		29	GC01M156420	5.74324	https://www.genecards.org/cgi-bin/carddisp.pl?gene=MIR9-1
PHACTR2	Phosphatase And Actin Regulator 2	Protein Coding	O75167	47	GC06P143536	5.72363	https://www.genecards.org/cgi-bin/carddisp.pl?gene=PHACTR2
B2M	Beta-2-Microglobulin	Protein Coding	P61769	63	GC15P044711	5.68608	https://www.genecards.org/cgi-bin/carddisp.pl?gene=B2M
TGFB1	Transforming Growth Factor Beta 1	Protein Coding	P01137	66	GC19M041301	5.66828	https://www.genecards.org/cgi-bin/carddisp.pl?gene=TGFB1
DGKQ	Diacylglycerol Kinase Theta	Protein Coding	P52824	52	GC04M000958	5.62443	https://www.genecards.org/cgi-bin/carddisp.pl?gene=DGKQ
APOA1	Apolipoprotein A1	Protein Coding	P02647	63	GC11M116835	5.62255	https://www.genecards.org/cgi-bin/carddisp.pl?gene=APOA1
CBS	Cystathionine Beta-Synthase	Protein Coding	P35520	64	GC21M043053	5.62134	https://www.genecards.org/cgi-bin/carddisp.pl?gene=CBS
VAPB	VAMP Associated Protein B And C	Protein Coding	O95292	57	GC20P058389	5.61639	https://www.genecards.org/cgi-bin/carddisp.pl?gene=VAPB
MYH14	Myosin Heavy Chain 14	Protein Coding	Q7Z406	58	GC19P123471	5.61547	https://www.genecards.org/cgi-bin/carddisp.pl?gene=MYH14
MMRN1	Multimerin 1	Protein Coding	Q13201	51	GC04P089879	5.60999	https://www.genecards.org/cgi-bin/carddisp.pl?gene=MMRN1
STXBP1	Syntaxin Binding Protein 1	Protein Coding	P61764	62	GC09P143801	5.60674	https://www.genecards.org/cgi-bin/carddisp.pl?gene=STXBP1
TIA1	TIA1 Cytotoxic Granule Associated RNA Binding Protein	Protein Coding	P31483	55	GC02M070209	5.58903	https://www.genecards.org/cgi-bin/carddisp.pl?gene=TIA1
EGFR	Epidermal Growth Factor Receptor	Protein Coding	P00533	68	GC07P055019	5.57163	https://www.genecards.org/cgi-bin/carddisp.pl?gene=EGFR
BAX	BCL2 Associated X, Apoptosis Regulator	Protein Coding	Q07812	64	GC19P048954	5.56962	https://www.genecards.org/cgi-bin/carddisp.pl?gene=BAX
WASHC2C	WASH Complex Subunit 2C	Protein Coding	Q9Y4E1	41	GC10P049586	5.54223	https://www.genecards.org/cgi-bin/carddisp.pl?gene=WASHC2C
MTIF3	Mitochondrial Translational Initiation Factor 3	Protein Coding	Q9H2K0	46	GC13M027436	5.52984	https://www.genecards.org/cgi-bin/carddisp.pl?gene=MTIF3
RAB10	RAB10, Member RAS Oncogene Family	Protein Coding	P61026	54	GC02P026033	5.51979	https://www.genecards.org/cgi-bin/carddisp.pl?gene=RAB10
LMX1A	LIM Homeobox Transcription Factor 1 Alpha	Protein Coding	Q8TE12	53	GC01M165171	5.5151	https://www.genecards.org/cgi-bin/carddisp.pl?gene=LMX1A
LOC129936713	ATAC-STARR-Seq Lymphoblastoid Silent Region 14334	Functional Element		4	GC03P060945	5.51034	https://www.genecards.org/cgi-bin/carddisp.pl?gene=LOC129936713
GSTO1	Glutathione S-Transferase Omega 1	Protein Coding	P78417	56	GC10P104235	5.49817	https://www.genecards.org/cgi-bin/carddisp.pl?gene=GSTO1
RAB8A	RAB8A, Member RAS Oncogene Family	Protein Coding	P61006	52	GC19P016111	5.48875	https://www.genecards.org/cgi-bin/carddisp.pl?gene=RAB8A
MIR146A	MicroRNA 146a	RNA Gene		31	GC05P160485	5.48758	https://www.genecards.org/cgi-bin/carddisp.pl?gene=MIR146A
FAS	Fas Cell Surface Death Receptor	Protein Coding	P25445	64	GC10P112626	5.4847	https://www.genecards.org/cgi-bin/carddisp.pl?gene=FAS
PIK3CA	Phosphatidylinositol-4,5-Bisphosphate 3-Kinase Catalytic Subunit Alpha	Protein Coding	P42336	66	GC03P179148	5.48376	https://www.genecards.org/cgi-bin/carddisp.pl?gene=PIK3CA
LOC112997540	Sharpr-MPRA Regulatory Region 13773	Functional Element		9	GC04P083284	5.4818	https://www.genecards.org/cgi-bin/carddisp.pl?gene=LOC112997540
CCDC62	Coiled-Coil Domain Containing 62	Protein Coding	Q6P9F0	45	GC12P122774	5.48125	https://www.genecards.org/cgi-bin/carddisp.pl?gene=CCDC62
MIR29A	MicroRNA 29a	RNA Gene		31	GC07M130876	5.47475	https://www.genecards.org/cgi-bin/carddisp.pl?gene=MIR29A
MIR494	MicroRNA 494	RNA Gene		26	GC14P117924	5.47121	https://www.genecards.org/cgi-bin/carddisp.pl?gene=MIR494
TRAP1	TNF Receptor Associated Protein 1	Protein Coding	Q12931	56	GC16M025748	5.46017	https://www.genecards.org/cgi-bin/carddisp.pl?gene=TRAP1
PRKAG2-AS1	PRKAG2 Antisense RNA 1	RNA Gene		19	GC07P159878	5.43244	https://www.genecards.org/cgi-bin/carddisp.pl?gene=PRKAG2-AS1
AIMP2	Aminoacyl TRNA Synthetase Complex Interacting Multifunctional Protein 2	Protein Coding	Q13155	56	GC07P013863	5.41975	https://www.genecards.org/cgi-bin/carddisp.pl?gene=AIMP2
CXCL8	C-X-C Motif Chemokine Ligand 8	Protein Coding	P10145	56	GC04P073740	5.41594	https://www.genecards.org/cgi-bin/carddisp.pl?gene=CXCL8
MFSD8	Major Facilitator Superfamily Domain Containing 8	Protein Coding	Q8NHS3	49	GC04M127917	5.41525	https://www.genecards.org/cgi-bin/carddisp.pl?gene=MFSD8
INS	Insulin	Protein Coding	P01308	60	GC11M002159	5.39668	https://www.genecards.org/cgi-bin/carddisp.pl?gene=INS
VDAC1	Voltage Dependent Anion Channel 1	Protein Coding	P21796	58	GC05M133975	5.37884	https://www.genecards.org/cgi-bin/carddisp.pl?gene=VDAC1
TFRC	Transferrin Receptor	Protein Coding	P02786	63	GC03M196520	5.37589	https://www.genecards.org/cgi-bin/carddisp.pl?gene=TFRC
VEGFA	Vascular Endothelial Growth Factor A	Protein Coding	P15692	61	GC06P043770	5.35891	https://www.genecards.org/cgi-bin/carddisp.pl?gene=VEGFA
GNAO1	G Protein Subunit Alpha O1	Protein Coding	P09471	59	GC16P097311	5.35882	https://www.genecards.org/cgi-bin/carddisp.pl?gene=GNAO1
STK39	Serine/Threonine Kinase 39	Protein Coding	Q9UEW8	57	GC02M167954	5.35686	https://www.genecards.org/cgi-bin/carddisp.pl?gene=STK39
TRAF6	TNF Receptor Associated Factor 6	Protein Coding	Q9Y4K3	59	GC11M036467	5.33435	https://www.genecards.org/cgi-bin/carddisp.pl?gene=TRAF6
UBE2E3	Ubiquitin Conjugating Enzyme E2 E3	Protein Coding	Q969T4	52	GC02P180967	5.32416	https://www.genecards.org/cgi-bin/carddisp.pl?gene=UBE2E3
MCL1	MCL1 Apoptosis Regulator, BCL2 Family Member	Protein Coding	Q07820	62	GC01M163762	5.32143	https://www.genecards.org/cgi-bin/carddisp.pl?gene=MCL1
CALB1	Calbindin 1	Protein Coding	P05937	56	GC08M090058	5.30981	https://www.genecards.org/cgi-bin/carddisp.pl?gene=CALB1
NOD2	Nucleotide Binding Oligomerization Domain Containing 2	Protein Coding	Q9HC29	60	GC16P050693	5.30597	https://www.genecards.org/cgi-bin/carddisp.pl?gene=NOD2
NDUFAF7	NADH:Ubiquinone Oxidoreductase Complex Assembly Factor 7	Protein Coding	Q7L592	47	GC02P037231	5.30281	https://www.genecards.org/cgi-bin/carddisp.pl?gene=NDUFAF7
ALS2	Alsin Rho Guanine Nucleotide Exchange Factor ALS2	Protein Coding	Q96Q42	56	GC02M201701	5.28771	https://www.genecards.org/cgi-bin/carddisp.pl?gene=ALS2
FGF2	Fibroblast Growth Factor 2	Protein Coding	P09038	59	GC04P122826	5.27998	https://www.genecards.org/cgi-bin/carddisp.pl?gene=FGF2
CLU	Clusterin	Protein Coding	P10909	60	GC08M027596	5.27864	https://www.genecards.org/cgi-bin/carddisp.pl?gene=CLU
BAP1	BRCA1 Associated Protein 1	Protein Coding	Q92560	60	GC03M052401	5.26546	https://www.genecards.org/cgi-bin/carddisp.pl?gene=BAP1
EGR2	Early Growth Response 2	Protein Coding	P11161	58	GC10M062811	5.25595	https://www.genecards.org/cgi-bin/carddisp.pl?gene=EGR2
SRRM2	Serine/Arginine Repetitive Matrix 2	Protein Coding	Q9UQ35	50	GC16P095834	5.2533	https://www.genecards.org/cgi-bin/carddisp.pl?gene=SRRM2
APAF1	Apoptotic Peptidase Activating Factor 1	Protein Coding	O14727	60	GC12P098645	5.25227	https://www.genecards.org/cgi-bin/carddisp.pl?gene=APAF1
MIR15A	MicroRNA 15a	RNA Gene		25	GC13M050049	5.24001	https://www.genecards.org/cgi-bin/carddisp.pl?gene=MIR15A
CD38	CD38 Molecule	Protein Coding	P28907	59	GC04P025740	5.2383	https://www.genecards.org/cgi-bin/carddisp.pl?gene=CD38
MAP2	Microtubule Associated Protein 2	Protein Coding	P11137	58	GC02P209424	5.23696	https://www.genecards.org/cgi-bin/carddisp.pl?gene=MAP2
SYP	Synaptophysin	Protein Coding	P08247	59	GC0XM049187	5.23619	https://www.genecards.org/cgi-bin/carddisp.pl?gene=SYP
TYR	Tyrosinase	Protein Coding	P14679	61	GC11P089177	5.23547	https://www.genecards.org/cgi-bin/carddisp.pl?gene=TYR
VPS41	VPS41 Subunit Of HOPS Complex	Protein Coding	P49754	52	GC07M039562	5.23117	https://www.genecards.org/cgi-bin/carddisp.pl?gene=VPS41
GSTO2	Glutathione S-Transferase Omega 2	Protein Coding	Q9H4Y5	52	GC10P104268	5.2183	https://www.genecards.org/cgi-bin/carddisp.pl?gene=GSTO2
GJB2	Gap Junction Protein Beta 2	Protein Coding	P29033	58	GC13M020187	5.21055	https://www.genecards.org/cgi-bin/carddisp.pl?gene=GJB2
SLC11A2	Solute Carrier Family 11 Member 2	Protein Coding	P49281	61	GC12M050952	5.20197	https://www.genecards.org/cgi-bin/carddisp.pl?gene=SLC11A2
PAWR	Pro-Apoptotic WT1 Regulator	Protein Coding	Q96IZ0	54	GC12M079574	5.19922	https://www.genecards.org/cgi-bin/carddisp.pl?gene=PAWR
CAST	Calpastatin	Protein Coding	P20810	61	GC05P095975	5.19671	https://www.genecards.org/cgi-bin/carddisp.pl?gene=CAST
ASCL1	Achaete-Scute Family BHLH Transcription Factor 1	Protein Coding	P50553	55	GC12P102957	5.19054	https://www.genecards.org/cgi-bin/carddisp.pl?gene=ASCL1
CASP8	Caspase 8	Protein Coding	Q14790	65	GC02P201233	5.18294	https://www.genecards.org/cgi-bin/carddisp.pl?gene=CASP8
RHOT1	Ras Homolog Family Member T1	Protein Coding	Q8IXI2	55	GC17P032142	5.17918	https://www.genecards.org/cgi-bin/carddisp.pl?gene=RHOT1
TUBB2A	Tubulin Beta 2A Class IIa	Protein Coding	Q13885	59	GC06M003153	5.17068	https://www.genecards.org/cgi-bin/carddisp.pl?gene=TUBB2A
GRM5	Glutamate Metabotropic Receptor 5	Protein Coding	P41594	60	GC11M088504	5.16596	https://www.genecards.org/cgi-bin/carddisp.pl?gene=GRM5
CYP1A1	Cytochrome P450 Family 1 Subfamily A Member 1	Protein Coding	P04798	60	GC15M074719	5.15436	https://www.genecards.org/cgi-bin/carddisp.pl?gene=CYP1A1
MYO7A	Myosin VIIA	Protein Coding	Q13402	56	GC11P077128	5.14299	https://www.genecards.org/cgi-bin/carddisp.pl?gene=MYO7A
OTX2	Orthodenticle Homeobox 2	Protein Coding	P32243	59	GC14M056799	5.13447	https://www.genecards.org/cgi-bin/carddisp.pl?gene=OTX2
PSMB8	Proteasome 20S Subunit Beta 8	Protein Coding	P28062	63	GC06M032840	5.1339	https://www.genecards.org/cgi-bin/carddisp.pl?gene=PSMB8
MMP9	Matrix Metallopeptidase 9	Protein Coding	P14780	66	GC20P046008	5.10683	https://www.genecards.org/cgi-bin/carddisp.pl?gene=MMP9
NNMT	Nicotinamide N-Methyltransferase	Protein Coding	P40261	56	GC11P114257	5.10368	https://www.genecards.org/cgi-bin/carddisp.pl?gene=NNMT
TUBG1	Tubulin Gamma 1	Protein Coding	P23258	61	GC17P042609	5.08533	https://www.genecards.org/cgi-bin/carddisp.pl?gene=TUBG1
DDIT4	DNA Damage Inducible Transcript 4	Protein Coding	Q9NX09	54	GC10P072273	5.07893	https://www.genecards.org/cgi-bin/carddisp.pl?gene=DDIT4
BTK	Bruton Tyrosine Kinase	Protein Coding	Q06187	67	GC0XM101349	5.07612	https://www.genecards.org/cgi-bin/carddisp.pl?gene=BTK
PSMC1	Proteasome 26S Subunit, ATPase 1	Protein Coding	P62191	55	GC14P090256	5.07358	https://www.genecards.org/cgi-bin/carddisp.pl?gene=PSMC1
PVALB	Parvalbumin	Protein Coding	P20472	53	GC22M036800	5.05232	https://www.genecards.org/cgi-bin/carddisp.pl?gene=PVALB
PRKCD	Protein Kinase C Delta	Protein Coding	Q05655	66	GC03P053156	5.02082	https://www.genecards.org/cgi-bin/carddisp.pl?gene=PRKCD
AARS1	Alanyl-TRNA Synthetase 1	Protein Coding	P49588	56	GC16M073536	5.02018	https://www.genecards.org/cgi-bin/carddisp.pl?gene=AARS1
ANK2	Ankyrin 2	Protein Coding	Q01484	54	GC04P112761	5.01266	https://www.genecards.org/cgi-bin/carddisp.pl?gene=ANK2
SP1	Sp1 Transcription Factor	Protein Coding	P08047	59	GC12P053380	5.00664	https://www.genecards.org/cgi-bin/carddisp.pl?gene=SP1
ATG5	Autophagy Related 5	Protein Coding	Q9H1Y0	58	GC06M106045	5.00518	https://www.genecards.org/cgi-bin/carddisp.pl?gene=ATG5
GSTM1	Glutathione S-Transferase Mu 1	Protein Coding	P09488	55	GC01P109687	4.98438	https://www.genecards.org/cgi-bin/carddisp.pl?gene=GSTM1
TLR2	Toll Like Receptor 2	Protein Coding	O60603	65	GC04P153684	4.9738	https://www.genecards.org/cgi-bin/carddisp.pl?gene=TLR2
POLR3A	RNA Polymerase III Subunit A	Protein Coding	O14802	57	GC10M079174	4.96613	https://www.genecards.org/cgi-bin/carddisp.pl?gene=POLR3A
GAA	Alpha Glucosidase	Protein Coding	P10253	64	GC17P080101	4.96028	https://www.genecards.org/cgi-bin/carddisp.pl?gene=GAA
DNAAF3-AS1	DNAAF3 Antisense RNA 1	RNA Gene		19	GC19P124004	4.95911	https://www.genecards.org/cgi-bin/carddisp.pl?gene=DNAAF3-AS1
DLG2	Discs Large MAGUK Scaffold Protein 2	Protein Coding	Q15700	55	GC11M083455	4.9509	https://www.genecards.org/cgi-bin/carddisp.pl?gene=DLG2
UBE2G2	Ubiquitin Conjugating Enzyme E2 G2	Protein Coding	P60604	52	GC21M044768	4.95042	https://www.genecards.org/cgi-bin/carddisp.pl?gene=UBE2G2
NEDD8	NEDD8 Ubiquitin Like Modifier	Protein Coding	Q15843	52	GC14M024216	4.94464	https://www.genecards.org/cgi-bin/carddisp.pl?gene=NEDD8
SYK	Spleen Associated Tyrosine Kinase	Protein Coding	P43405	64	GC09P101996	4.93794	https://www.genecards.org/cgi-bin/carddisp.pl?gene=SYK
SLC25A4	Solute Carrier Family 25 Member 4	Protein Coding	P12235	61	GC04P185143	4.93485	https://www.genecards.org/cgi-bin/carddisp.pl?gene=SLC25A4
CD4	CD4 Molecule	Protein Coding	P01730	63	GC12P006786	4.93175	https://www.genecards.org/cgi-bin/carddisp.pl?gene=CD4
MSN	Moesin	Protein Coding	P26038	60	GC0XP065588	4.92917	https://www.genecards.org/cgi-bin/carddisp.pl?gene=MSN
KCNJ2	Potassium Inwardly Rectifying Channel Subfamily J Member 2	Protein Coding	P63252	61	GC17P070168	4.92586	https://www.genecards.org/cgi-bin/carddisp.pl?gene=KCNJ2
UBE2L6	Ubiquitin Conjugating Enzyme E2 L6	Protein Coding	O14933	50	GC11M128689	4.91728	https://www.genecards.org/cgi-bin/carddisp.pl?gene=UBE2L6
TMEM163	Transmembrane Protein 163	Protein Coding	Q8TC26	47	GC02M134455	4.91728	https://www.genecards.org/cgi-bin/carddisp.pl?gene=TMEM163
GAD1	Glutamate Decarboxylase 1	Protein Coding	Q99259	63	GC02P170813	4.90795	https://www.genecards.org/cgi-bin/carddisp.pl?gene=GAD1
FYN	FYN Proto-Oncogene, Src Family Tyrosine Kinase	Protein Coding	P06241	60	GC06M111660	4.90159	https://www.genecards.org/cgi-bin/carddisp.pl?gene=FYN
LOC126863256	BRD4-Independent Group 4 Enhancer GRCh37_chrX:48934848-48936047	Functional Element		9	GC0XP058781	4.89273	https://www.genecards.org/cgi-bin/carddisp.pl?gene=LOC126863256
IREB2	Iron Responsive Element Binding Protein 2	Protein Coding	P48200	58	GC15P078437	4.88334	https://www.genecards.org/cgi-bin/carddisp.pl?gene=IREB2
MAPK3	Mitogen-Activated Protein Kinase 3	Protein Coding	P27361	63	GC16M044882	4.88225	https://www.genecards.org/cgi-bin/carddisp.pl?gene=MAPK3
RAB5A	RAB5A, Member RAS Oncogene Family	Protein Coding	P20339	57	GC03P023027	4.88161	https://www.genecards.org/cgi-bin/carddisp.pl?gene=RAB5A
UBC	Ubiquitin C	Protein Coding	P0CG48	56	GC12M124911	4.87844	https://www.genecards.org/cgi-bin/carddisp.pl?gene=UBC
RHBDF1	Rhomboid 5 Homolog 1	Protein Coding	Q96CC6	48	GC16M000058	4.86393	https://www.genecards.org/cgi-bin/carddisp.pl?gene=RHBDF1
PITX2	Paired Like Homeodomain 2	Protein Coding	Q99697	59	GC04M110617	4.86196	https://www.genecards.org/cgi-bin/carddisp.pl?gene=PITX2
SDHB	Succinate Dehydrogenase Complex Iron Sulfur Subunit B	Protein Coding	P21912	62	GC01M019397	4.85083	https://www.genecards.org/cgi-bin/carddisp.pl?gene=SDHB
SLC1A3	Solute Carrier Family 1 Member 3	Protein Coding	P43003	62	GC05P036702	4.85067	https://www.genecards.org/cgi-bin/carddisp.pl?gene=SLC1A3
ALDH2	Aldehyde Dehydrogenase 2 Family Member	Protein Coding	P05091	64	GC12P111766	4.84665	https://www.genecards.org/cgi-bin/carddisp.pl?gene=ALDH2
CCNE2	Cyclin E2	Protein Coding	O96020	54	GC08M094879	4.84444	https://www.genecards.org/cgi-bin/carddisp.pl?gene=CCNE2
CDC37	Cell Division Cycle 37, HSP90 Cochaperone	Protein Coding	Q16543	56	GC19M010391	4.84071	https://www.genecards.org/cgi-bin/carddisp.pl?gene=CDC37
TMEM126B	Transmembrane Protein 126B	Protein Coding	Q8IUX1	50	GC11P085628	4.83422	https://www.genecards.org/cgi-bin/carddisp.pl?gene=TMEM126B
TSPO	Translocator Protein	Protein Coding	B1AH88	58	GC22P043151	4.83308	https://www.genecards.org/cgi-bin/carddisp.pl?gene=TSPO
FXN	Frataxin	Protein Coding	Q16595	60	GC09P069035	4.83253	https://www.genecards.org/cgi-bin/carddisp.pl?gene=FXN
ANXA11	Annexin A11	Protein Coding	P50995	55	GC10M080150	4.8314	https://www.genecards.org/cgi-bin/carddisp.pl?gene=ANXA11
HSPA5	Heat Shock Protein Family A (Hsp70) Member 5	Protein Coding	P11021	62	GC09M125234	4.83059	https://www.genecards.org/cgi-bin/carddisp.pl?gene=HSPA5
CCL5	C-C Motif Chemokine Ligand 5	Protein Coding	P13501	56	GC17M035871	4.8278	https://www.genecards.org/cgi-bin/carddisp.pl?gene=CCL5
CCNE1	Cyclin E1	Protein Coding	P24864	62	GC19P029811	4.82239	https://www.genecards.org/cgi-bin/carddisp.pl?gene=CCNE1
HIP1R	Huntingtin Interacting Protein 1 Related	Protein Coding	O75146	54	GC12P122834	4.8113	https://www.genecards.org/cgi-bin/carddisp.pl?gene=HIP1R
MIR34C	MicroRNA 34c	RNA Gene		31	GC11P112585	4.80323	https://www.genecards.org/cgi-bin/carddisp.pl?gene=MIR34C
IL4	Interleukin 4	Protein Coding	P05112	59	GC05P132673	4.79473	https://www.genecards.org/cgi-bin/carddisp.pl?gene=IL4
UBE2J2	Ubiquitin Conjugating Enzyme E2 J2	Protein Coding	Q8N2K1	52	GC01M015005	4.79016	https://www.genecards.org/cgi-bin/carddisp.pl?gene=UBE2J2
MAPK12	Mitogen-Activated Protein Kinase 12	Protein Coding	P53778	59	GC22M079483	4.78829	https://www.genecards.org/cgi-bin/carddisp.pl?gene=MAPK12
SH3GL2	SH3 Domain Containing GRB2 Like 2, Endophilin A1	Protein Coding	Q99962	52	GC09P017569	4.78412	https://www.genecards.org/cgi-bin/carddisp.pl?gene=SH3GL2
TNFRSF1A	TNF Receptor Superfamily Member 1A	Protein Coding	P19438	63	GC12M006328	4.78172	https://www.genecards.org/cgi-bin/carddisp.pl?gene=TNFRSF1A
USP24	Ubiquitin Specific Peptidase 24	Protein Coding	Q9UPU5	54	GC01M055066	4.77358	https://www.genecards.org/cgi-bin/carddisp.pl?gene=USP24
TUBA1B	Tubulin Alpha 1b	Protein Coding	P68363	58	GC12M049127	4.77236	https://www.genecards.org/cgi-bin/carddisp.pl?gene=TUBA1B
ACMSD	Aminocarboxymuconate Semialdehyde Decarboxylase	Protein Coding	Q8TDX5	50	GC02P134838	4.7523	https://www.genecards.org/cgi-bin/carddisp.pl?gene=ACMSD
CTC1	CST Telomere Replication Complex Component 1	Protein Coding	Q2NKJ3	49	GC17M084200	4.74965	https://www.genecards.org/cgi-bin/carddisp.pl?gene=CTC1
SREBF1	Sterol Regulatory Element Binding Transcription Factor 1	Protein Coding	P36956	62	GC17M017810	4.74811	https://www.genecards.org/cgi-bin/carddisp.pl?gene=SREBF1
ATG7	Autophagy Related 7	Protein Coding	O95352	56	GC03P022815	4.74653	https://www.genecards.org/cgi-bin/carddisp.pl?gene=ATG7
CASP1	Caspase 1	Protein Coding	P29466	62	GC11M105025	4.74121	https://www.genecards.org/cgi-bin/carddisp.pl?gene=CASP1
IL17A	Interleukin 17A	Protein Coding	Q16552	56	GC06P052186	4.73946	https://www.genecards.org/cgi-bin/carddisp.pl?gene=IL17A
NUDT1	Nudix Hydrolase 1	Protein Coding	P36639	54	GC07P002242	4.73707	https://www.genecards.org/cgi-bin/carddisp.pl?gene=NUDT1
GNE	Glucosamine (UDP-N-Acetyl)-2-Epimerase/N-Acetylmannosamine Kinase	Protein Coding	Q9Y223	55	GC09M036214	4.73311	https://www.genecards.org/cgi-bin/carddisp.pl?gene=GNE
CCKAR	Cholecystokinin A Receptor	Protein Coding	P32238	58	GC04M026483	4.72875	https://www.genecards.org/cgi-bin/carddisp.pl?gene=CCKAR
BECN1	Beclin 1	Protein Coding	Q14457	59	GC17M042810	4.72649	https://www.genecards.org/cgi-bin/carddisp.pl?gene=BECN1
MAPK11	Mitogen-Activated Protein Kinase 11	Protein Coding	Q15759	59	GC22M050263	4.72649	https://www.genecards.org/cgi-bin/carddisp.pl?gene=MAPK11
CD19	CD19 Molecule	Protein Coding	P15391	64	GC16P096580	4.7259	https://www.genecards.org/cgi-bin/carddisp.pl?gene=CD19
TDP1	Tyrosyl-DNA Phosphodiesterase 1	Protein Coding	Q9NUW8	57	GC14P089954	4.7243	https://www.genecards.org/cgi-bin/carddisp.pl?gene=TDP1
UBE2J1	Ubiquitin Conjugating Enzyme E2 J1	Protein Coding	Q9Y385	52	GC06M089326	4.72219	https://www.genecards.org/cgi-bin/carddisp.pl?gene=UBE2J1
MIR29B1	MicroRNA 29b-1	RNA Gene		29	GC07M130877	4.71184	https://www.genecards.org/cgi-bin/carddisp.pl?gene=MIR29B1
MECP2	Methyl-CpG Binding Protein 2	Protein Coding	P51608	59	GC0XM154021	4.70433	https://www.genecards.org/cgi-bin/carddisp.pl?gene=MECP2
FASLG	Fas Ligand	Protein Coding	P48023	61	GC01P172659	4.70358	https://www.genecards.org/cgi-bin/carddisp.pl?gene=FASLG
XIAP	X-Linked Inhibitor Of Apoptosis	Protein Coding	P98170	64	GC0XP123859	4.69994	https://www.genecards.org/cgi-bin/carddisp.pl?gene=XIAP
NDUFV1	NADH:Ubiquinone Oxidoreductase Core Subunit V1	Protein Coding	P49821	58	GC11P094816	4.6983	https://www.genecards.org/cgi-bin/carddisp.pl?gene=NDUFV1
PHB1	Prohibitin 1	Protein Coding	P35232	59	GC17M085589	4.69737	https://www.genecards.org/cgi-bin/carddisp.pl?gene=PHB1
NTS	Neurotensin	Protein Coding	P30990	54	GC12P085876	4.69178	https://www.genecards.org/cgi-bin/carddisp.pl?gene=NTS
PSMF1	Proteasome Inhibitor Subunit 1	Protein Coding	Q92530	46	GC20P001113	4.69095	https://www.genecards.org/cgi-bin/carddisp.pl?gene=PSMF1
LOC130008791	ATAC-STARR-Seq Lymphoblastoid Silent Region 4872	Functional Element		10	GC12P111664	4.68307	https://www.genecards.org/cgi-bin/carddisp.pl?gene=LOC130008791
ITK	IL2 Inducible T Cell Kinase	Protein Coding	Q08881	64	GC05P157158	4.68093	https://www.genecards.org/cgi-bin/carddisp.pl?gene=ITK
RBX1	Ring-Box 1	Protein Coding	P62877	56	GC22P040951	4.6807	https://www.genecards.org/cgi-bin/carddisp.pl?gene=RBX1
MAPK13	Mitogen-Activated Protein Kinase 13	Protein Coding	O15264	59	GC06P144903	4.67975	https://www.genecards.org/cgi-bin/carddisp.pl?gene=MAPK13
MT-TQ	Mitochondrially Encoded TRNA-Gln (CAA/G)	RNA Gene		21	GCMTM004331	4.67846	https://www.genecards.org/cgi-bin/carddisp.pl?gene=MT-TQ
LOC129389225	MPRA-Validated Peak5070 Silencer	Functional Element		2	GC04P089898	4.67497	https://www.genecards.org/cgi-bin/carddisp.pl?gene=LOC129389225
C3	Complement C3	Protein Coding	P01024	62	GC19M006677	4.67342	https://www.genecards.org/cgi-bin/carddisp.pl?gene=C3
SYNE1	Spectrin Repeat Containing Nuclear Envelope Protein 1	Protein Coding	Q8NF91	54	GC06M152121	4.66886	https://www.genecards.org/cgi-bin/carddisp.pl?gene=SYNE1
AIFM1	Apoptosis Inducing Factor Mitochondria Associated 1	Protein Coding	O95831	62	GC0XM130129	4.66299	https://www.genecards.org/cgi-bin/carddisp.pl?gene=AIFM1
HDAC6	Histone Deacetylase 6	Protein Coding	Q9UBN7	66	GC0XP048801	4.65753	https://www.genecards.org/cgi-bin/carddisp.pl?gene=HDAC6
CASP6	Caspase 6	Protein Coding	P55212	62	GC04M109688	4.65252	https://www.genecards.org/cgi-bin/carddisp.pl?gene=CASP6
ADRB2	Adrenoceptor Beta 2	Protein Coding	P07550	62	GC05P153697	4.6507	https://www.genecards.org/cgi-bin/carddisp.pl?gene=ADRB2
MT-TL1	Mitochondrially Encoded TRNA-Leu (UUA/G) 1	RNA Gene		25	GCMTP003232	4.65029	https://www.genecards.org/cgi-bin/carddisp.pl?gene=MT-TL1
NOTCH2NLC	Notch 2 N-Terminal Like C	Protein Coding	P0DPK4	23	GC01P149390	4.64887	https://www.genecards.org/cgi-bin/carddisp.pl?gene=NOTCH2NLC
TNR	Tenascin R	Protein Coding	Q92752	55	GC01M175291	4.64697	https://www.genecards.org/cgi-bin/carddisp.pl?gene=TNR
HRAS	HRas Proto-Oncogene, GTPase	Protein Coding	P01112	65	GC11M012501	4.64173	https://www.genecards.org/cgi-bin/carddisp.pl?gene=HRAS
SCN10A	Sodium Voltage-Gated Channel Alpha Subunit 10	Protein Coding	Q9Y5Y9	62	GC03M038747	4.63672	https://www.genecards.org/cgi-bin/carddisp.pl?gene=SCN10A
JUN	Jun Proto-Oncogene, AP-1 Transcription Factor Subunit	Protein Coding	P05412	63	GC01M058780	4.63428	https://www.genecards.org/cgi-bin/carddisp.pl?gene=JUN
CDK5R1	Cyclin Dependent Kinase 5 Regulatory Subunit 1	Protein Coding	Q15078	59	GC17P032486	4.62548	https://www.genecards.org/cgi-bin/carddisp.pl?gene=CDK5R1
PSMA3	Proteasome 20S Subunit Alpha 3	Protein Coding	P25788	58	GC14P058244	4.62442	https://www.genecards.org/cgi-bin/carddisp.pl?gene=PSMA3
NOTCH2	Notch Receptor 2	Protein Coding	Q04721	64	GC01M119911	4.6244	https://www.genecards.org/cgi-bin/carddisp.pl?gene=NOTCH2
CHRNA7	Cholinergic Receptor Nicotinic Alpha 7 Subunit	Protein Coding	P36544	56	GC15P031923	4.62071	https://www.genecards.org/cgi-bin/carddisp.pl?gene=CHRNA7
ATP2B2	ATPase Plasma Membrane Ca2+ Transporting 2	Protein Coding	Q01814	57	GC03M010324	4.61238	https://www.genecards.org/cgi-bin/carddisp.pl?gene=ATP2B2
IRF2BPL	Interferon Regulatory Factor 2 Binding Protein Like	Protein Coding	Q9H1B7	51	GC14M077024	4.61238	https://www.genecards.org/cgi-bin/carddisp.pl?gene=IRF2BPL
MT-CO1	Mitochondrially Encoded Cytochrome C Oxidase I	Protein Coding	P00395	44	GCMTP005906	4.61118	https://www.genecards.org/cgi-bin/carddisp.pl?gene=MT-CO1
PSMB5	Proteasome 20S Subunit Beta 5	Protein Coding	P28074	56	GC14M023016	4.61096	https://www.genecards.org/cgi-bin/carddisp.pl?gene=PSMB5
CCKBR	Cholecystokinin B Receptor	Protein Coding	P32239	56	GC11P006259	4.61076	https://www.genecards.org/cgi-bin/carddisp.pl?gene=CCKBR
OGG1	8-Oxoguanine DNA Glycosylase	Protein Coding	O15527	60	GC03P022757	4.60952	https://www.genecards.org/cgi-bin/carddisp.pl?gene=OGG1
ATXN7	Ataxin 7	Protein Coding	O15265	54	GC03P063886	4.60806	https://www.genecards.org/cgi-bin/carddisp.pl?gene=ATXN7
PLCG2	Phospholipase C Gamma 2	Protein Coding	P16885	64	GC16P081779	4.60127	https://www.genecards.org/cgi-bin/carddisp.pl?gene=PLCG2
VIM	Vimentin	Protein Coding	P08670	64	GC10P017227	4.60063	https://www.genecards.org/cgi-bin/carddisp.pl?gene=VIM
NEK1	NIMA Related Kinase 1	Protein Coding	Q96PY6	55	GC04M169393	4.60056	https://www.genecards.org/cgi-bin/carddisp.pl?gene=NEK1
CIZ1	CDKN1A Interacting Zinc Finger Protein 1	Protein Coding	Q9ULV3	49	GC09M130449	4.60033	https://www.genecards.org/cgi-bin/carddisp.pl?gene=CIZ1
ANKRD50	Ankyrin Repeat Domain Containing 50	Protein Coding	Q9ULJ7	45	GC04M124664	4.59884	https://www.genecards.org/cgi-bin/carddisp.pl?gene=ANKRD50
SIRT2	Sirtuin 2	Protein Coding	Q8IXJ6	60	GC19M038878	4.5885	https://www.genecards.org/cgi-bin/carddisp.pl?gene=SIRT2
PIK3CG	Phosphatidylinositol-4,5-Bisphosphate 3-Kinase Catalytic Subunit Gamma	Protein Coding	P48736	62	GC07P106865	4.58435	https://www.genecards.org/cgi-bin/carddisp.pl?gene=PIK3CG
NDUFS7	NADH:Ubiquinone Oxidoreductase Core Subunit S7	Protein Coding	O75251	58	GC19P121862	4.57959	https://www.genecards.org/cgi-bin/carddisp.pl?gene=NDUFS7
CALB2	Calbindin 2	Protein Coding	P22676	52	GC16P071358	4.57282	https://www.genecards.org/cgi-bin/carddisp.pl?gene=CALB2
NDUFAF5	NADH:Ubiquinone Oxidoreductase Complex Assembly Factor 5	Protein Coding	Q5TEU4	49	GC20P014020	4.57052	https://www.genecards.org/cgi-bin/carddisp.pl?gene=NDUFAF5
NHLRC1	NHL Repeat Containing E3 Ubiquitin Protein Ligase 1	Protein Coding	Q6VVB1	52	GC06M018120	4.56798	https://www.genecards.org/cgi-bin/carddisp.pl?gene=NHLRC1
TIMMDC1	Translocase Of Inner Mitochondrial Membrane Domain Containing 1	Protein Coding	Q9NPL8	51	GC03P119498	4.55449	https://www.genecards.org/cgi-bin/carddisp.pl?gene=TIMMDC1
HTR1B	5-Hydroxytryptamine Receptor 1B	Protein Coding	P28222	56	GC06M097753	4.5499	https://www.genecards.org/cgi-bin/carddisp.pl?gene=HTR1B
SAMHD1	SAM And HD Domain Containing Deoxynucleoside Triphosphate Triphosphohydrolase 1	Protein Coding	Q9Y3Z3	55	GC20M036890	4.53496	https://www.genecards.org/cgi-bin/carddisp.pl?gene=SAMHD1
MATR3	Matrin 3	Protein Coding	P43243	55	GC05P139274	4.53493	https://www.genecards.org/cgi-bin/carddisp.pl?gene=MATR3
EPM2A	EPM2A Glucan Phosphatase, Laforin	Protein Coding	B3EWF7	54	GC06M145382	4.53148	https://www.genecards.org/cgi-bin/carddisp.pl?gene=EPM2A
SMN1	Survival Of Motor Neuron 1, Telomeric	Protein Coding	Q16637	53	GC05P070924	4.52993	https://www.genecards.org/cgi-bin/carddisp.pl?gene=SMN1
MYD88	MYD88 Innate Immune Signal Transduction Adaptor	Protein Coding	Q99836	62	GC03P038324	4.52677	https://www.genecards.org/cgi-bin/carddisp.pl?gene=MYD88
CTNNB1	Catenin Beta 1	Protein Coding	P35222	66	GC03P041194	4.52262	https://www.genecards.org/cgi-bin/carddisp.pl?gene=CTNNB1
NDUFAF1	NADH:Ubiquinone Oxidoreductase Complex Assembly Factor 1	Protein Coding	Q9Y375	54	GC15M041387	4.52032	https://www.genecards.org/cgi-bin/carddisp.pl?gene=NDUFAF1
PSMA7	Proteasome 20S Subunit Alpha 7	Protein Coding	O14818	58	GC20M062136	4.51913	https://www.genecards.org/cgi-bin/carddisp.pl?gene=PSMA7
GSR	Glutathione-Disulfide Reductase	Protein Coding	P00390	63	GC08M030678	4.5184	https://www.genecards.org/cgi-bin/carddisp.pl?gene=GSR
PSMD4	Proteasome 26S Subunit Ubiquitin Receptor, Non-ATPase 4	Protein Coding	P55036	58	GC01P167002	4.50536	https://www.genecards.org/cgi-bin/carddisp.pl?gene=PSMD4
PIK3CD	Phosphatidylinositol-4,5-Bisphosphate 3-Kinase Catalytic Subunit Delta	Protein Coding	O00329	66	GC01P051042	4.50014	https://www.genecards.org/cgi-bin/carddisp.pl?gene=PIK3CD
PSMA1	Proteasome 20S Subunit Alpha 1	Protein Coding	P25786	54	GC11M014506	4.49663	https://www.genecards.org/cgi-bin/carddisp.pl?gene=PSMA1
GABARAPL2	GABA Type A Receptor Associated Protein Like 2	Protein Coding	P60520	55	GC16P075566	4.49452	https://www.genecards.org/cgi-bin/carddisp.pl?gene=GABARAPL2
ATXN10	Ataxin 10	Protein Coding	Q9UBB4	55	GC22P076273	4.49358	https://www.genecards.org/cgi-bin/carddisp.pl?gene=ATXN10
CCK	Cholecystokinin	Protein Coding	P06307	55	GC03M042274	4.49111	https://www.genecards.org/cgi-bin/carddisp.pl?gene=CCK
CACNA1C	Calcium Voltage-Gated Channel Subunit Alpha1 C	Protein Coding	Q13936	62	GC12P001970	4.48633	https://www.genecards.org/cgi-bin/carddisp.pl?gene=CACNA1C
FBXO48	F-Box Protein 48	Protein Coding	Q5FWF7	34	GC02M068460	4.48493	https://www.genecards.org/cgi-bin/carddisp.pl?gene=FBXO48
CLN8	CLN8 Transmembrane ER And ERGIC Protein	Protein Coding	Q9UBY8	52	GC08P001755	4.46928	https://www.genecards.org/cgi-bin/carddisp.pl?gene=CLN8
PSMA6	Proteasome 20S Subunit Alpha 6	Protein Coding	P60900	59	GC14P035278	4.46834	https://www.genecards.org/cgi-bin/carddisp.pl?gene=PSMA6
MOG	Myelin Oligodendrocyte Glycoprotein	Protein Coding	Q16653	58	GC06P144702	4.46362	https://www.genecards.org/cgi-bin/carddisp.pl?gene=MOG
MIR21	MicroRNA 21	RNA Gene		33	GC17P123488	4.46188	https://www.genecards.org/cgi-bin/carddisp.pl?gene=MIR21
ABCA1	ATP Binding Cassette Subfamily A Member 1	Protein Coding	O95477	62	GC09M104781	4.45441	https://www.genecards.org/cgi-bin/carddisp.pl?gene=ABCA1
PSMB1	Proteasome 20S Subunit Beta 1	Protein Coding	P20618	56	GC06M170535	4.44898	https://www.genecards.org/cgi-bin/carddisp.pl?gene=PSMB1
PSMB6	Proteasome 20S Subunit Beta 6	Protein Coding	P28072	53	GC17P004796	4.44801	https://www.genecards.org/cgi-bin/carddisp.pl?gene=PSMB6
SDC1	Syndecan 1	Protein Coding	P18827	56	GC02M020200	4.4478	https://www.genecards.org/cgi-bin/carddisp.pl?gene=SDC1
CACNA1G	Calcium Voltage-Gated Channel Subunit Alpha1 G	Protein Coding	O43497	62	GC17P123374	4.44725	https://www.genecards.org/cgi-bin/carddisp.pl?gene=CACNA1G
NCAM1	Neural Cell Adhesion Molecule 1	Protein Coding	P13591	61	GC11P112961	4.44438	https://www.genecards.org/cgi-bin/carddisp.pl?gene=NCAM1
CHM	CHM Rab Escort Protein	Protein Coding	P24386	53	GC0XM085861	4.44302	https://www.genecards.org/cgi-bin/carddisp.pl?gene=CHM
RRM2B	Ribonucleotide Reductase Regulatory TP53 Inducible Subunit M2B	Protein Coding	Q7LG56	62	GC08M102204	4.44094	https://www.genecards.org/cgi-bin/carddisp.pl?gene=RRM2B
GLB1	Galactosidase Beta 1	Protein Coding	P16278	62	GC03M032963	4.43898	https://www.genecards.org/cgi-bin/carddisp.pl?gene=GLB1
PRDM16	PR/SET Domain 16	Protein Coding	Q9HAZ2	58	GC01P050708	4.43645	https://www.genecards.org/cgi-bin/carddisp.pl?gene=PRDM16
LOC129999660	ATAC-STARR-Seq Lymphoblastoid Silent Region 18823	Functional Element		2	GC07P160893	4.43557	https://www.genecards.org/cgi-bin/carddisp.pl?gene=LOC129999660
BAD	BCL2 Associated Agonist Of Cell Death	Protein Coding	Q92934	57	GC11M128946	4.43224	https://www.genecards.org/cgi-bin/carddisp.pl?gene=BAD
PSMB3	Proteasome 20S Subunit Beta 3	Protein Coding	P49720	51	GC17P038752	4.42865	https://www.genecards.org/cgi-bin/carddisp.pl?gene=PSMB3
DKK1	Dickkopf WNT Signaling Pathway Inhibitor 1	Protein Coding	O94907	57	GC10P052314	4.42481	https://www.genecards.org/cgi-bin/carddisp.pl?gene=DKK1
ALDH1A1	Aldehyde Dehydrogenase 1 Family Member A1	Protein Coding	P00352	60	GC09M072900	4.42424	https://www.genecards.org/cgi-bin/carddisp.pl?gene=ALDH1A1
CCR5	C-C Motif Chemokine Receptor 5	Protein Coding	P51681	60	GC03P059720	4.42094	https://www.genecards.org/cgi-bin/carddisp.pl?gene=CCR5
PRDX5	Peroxiredoxin 5	Protein Coding	P30044	56	GC11P094484	4.42073	https://www.genecards.org/cgi-bin/carddisp.pl?gene=PRDX5
MDM2	MDM2 Proto-Oncogene	Protein Coding	Q00987	67	GC12P068808	4.42071	https://www.genecards.org/cgi-bin/carddisp.pl?gene=MDM2
KEAP1	Kelch Like ECH Associated Protein 1	Protein Coding	Q14145	61	GC19M010486	4.41453	https://www.genecards.org/cgi-bin/carddisp.pl?gene=KEAP1
MIR29C	MicroRNA 29c	RNA Gene		27	GC01M207835	4.41376	https://www.genecards.org/cgi-bin/carddisp.pl?gene=MIR29C
GSTA4	Glutathione S-Transferase Alpha 4	Protein Coding	O15217	54	GC06M052977	4.41365	https://www.genecards.org/cgi-bin/carddisp.pl?gene=GSTA4
SLC6A2	Solute Carrier Family 6 Member 2	Protein Coding	P23975	59	GC16P097304	4.40902	https://www.genecards.org/cgi-bin/carddisp.pl?gene=SLC6A2
TFEB	Transcription Factor EB	Protein Coding	P19484	56	GC06M097324	4.39157	https://www.genecards.org/cgi-bin/carddisp.pl?gene=TFEB
UBE2D2	Ubiquitin Conjugating Enzyme E2 D2	Protein Coding	P62837	55	GC05P139526	4.39039	https://www.genecards.org/cgi-bin/carddisp.pl?gene=UBE2D2
DPP6	Dipeptidyl Peptidase Like 6	Protein Coding	P42658	58	GC07P153748	4.38852	https://www.genecards.org/cgi-bin/carddisp.pl?gene=DPP6
HTR3A	5-Hydroxytryptamine Receptor 3A	Protein Coding	P46098	58	GC11P113975	4.3872	https://www.genecards.org/cgi-bin/carddisp.pl?gene=HTR3A
GLRX	Glutaredoxin	Protein Coding	P35754	55	GC05M095752	4.38379	https://www.genecards.org/cgi-bin/carddisp.pl?gene=GLRX
BICD2	BICD Cargo Adaptor 2	Protein Coding	Q8TD16	53	GC09M092711	4.37396	https://www.genecards.org/cgi-bin/carddisp.pl?gene=BICD2
ATG12	Autophagy Related 12	Protein Coding	O94817	52	GC05M115828	4.36384	https://www.genecards.org/cgi-bin/carddisp.pl?gene=ATG12
BAG5	BAG Cochaperone 5	Protein Coding	Q9UL15	51	GC14M103556	4.35386	https://www.genecards.org/cgi-bin/carddisp.pl?gene=BAG5
TXN	Thioredoxin	Protein Coding	P10599	59	GC09M110243	4.35132	https://www.genecards.org/cgi-bin/carddisp.pl?gene=TXN
SLC25A1	Solute Carrier Family 25 Member 1	Protein Coding	P53007	58	GC22M020182	4.34527	https://www.genecards.org/cgi-bin/carddisp.pl?gene=SLC25A1
BLVRB	Biliverdin Reductase B	Protein Coding	P30043	53	GC19M040447	4.34517	https://www.genecards.org/cgi-bin/carddisp.pl?gene=BLVRB
TOMM70	Translocase Of Outer Mitochondrial Membrane 70	Protein Coding	O94826	50	GC03M100364	4.34497	https://www.genecards.org/cgi-bin/carddisp.pl?gene=TOMM70
GPNMB	Glycoprotein Nmb	Protein Coding	Q14956	57	GC07P024232	4.34345	https://www.genecards.org/cgi-bin/carddisp.pl?gene=GPNMB
BMP2	Bone Morphogenetic Protein 2	Protein Coding	P12643	59	GC20P006767	4.34227	https://www.genecards.org/cgi-bin/carddisp.pl?gene=BMP2
CNTF	Ciliary Neurotrophic Factor	Protein Coding	P26441	54	GC11P058622	4.33863	https://www.genecards.org/cgi-bin/carddisp.pl?gene=CNTF
SERPINF1	Serpin Family F Member 1	Protein Coding	P36955	58	GC17P121622	4.33385	https://www.genecards.org/cgi-bin/carddisp.pl?gene=SERPINF1
PSMA4	Proteasome 20S Subunit Alpha 4	Protein Coding	P25789	55	GC15P078540	4.32918	https://www.genecards.org/cgi-bin/carddisp.pl?gene=PSMA4
VAMP2	Vesicle Associated Membrane Protein 2	Protein Coding	P63027	58	GC17M084184	4.32283	https://www.genecards.org/cgi-bin/carddisp.pl?gene=VAMP2
DNMT3B	DNA Methyltransferase 3 Beta	Protein Coding	Q9UBC3	64	GC20P032762	4.31886	https://www.genecards.org/cgi-bin/carddisp.pl?gene=DNMT3B
MAPK1	Mitogen-Activated Protein Kinase 1	Protein Coding	P28482	66	GC22M021759	4.31215	https://www.genecards.org/cgi-bin/carddisp.pl?gene=MAPK1
PSMC5	Proteasome 26S Subunit, ATPase 5	Protein Coding	P62195	54	GC17P063827	4.31026	https://www.genecards.org/cgi-bin/carddisp.pl?gene=PSMC5
XBP1	X-Box Binding Protein 1	Protein Coding	P17861	59	GC22M028794	4.30985	https://www.genecards.org/cgi-bin/carddisp.pl?gene=XBP1
CAPN2	Calpain 2	Protein Coding	P17655	60	GC01P223701	4.30872	https://www.genecards.org/cgi-bin/carddisp.pl?gene=CAPN2
NEFM	Neurofilament Medium Chain	Protein Coding	P07197	56	GC08P024913	4.30666	https://www.genecards.org/cgi-bin/carddisp.pl?gene=NEFM
LRP1	LDL Receptor Related Protein 1	Protein Coding	Q07954	61	GC12P057128	4.29938	https://www.genecards.org/cgi-bin/carddisp.pl?gene=LRP1
MT-CO2	Mitochondrially Encoded Cytochrome C Oxidase II	Protein Coding	P00403	47	GCMTP007587	4.29706	https://www.genecards.org/cgi-bin/carddisp.pl?gene=MT-CO2
VPS26B	VPS26 Retromer Complex Component B	Protein Coding	Q4G0F5	43	GC11P134224	4.2954	https://www.genecards.org/cgi-bin/carddisp.pl?gene=VPS26B
CREB1	CAMP Responsive Element Binding Protein 1	Protein Coding	P16220	63	GC02P207529	4.28662	https://www.genecards.org/cgi-bin/carddisp.pl?gene=CREB1
PNMT	Phenylethanolamine N-Methyltransferase	Protein Coding	P11086	56	GC17P039667	4.27907	https://www.genecards.org/cgi-bin/carddisp.pl?gene=PNMT
HLA-DQA1	Major Histocompatibility Complex, Class II, DQ Alpha 1	Protein Coding	P01909	55	GC06P144795	4.27735	https://www.genecards.org/cgi-bin/carddisp.pl?gene=HLA-DQA1
HIF1A	Hypoxia Inducible Factor 1 Subunit Alpha	Protein Coding	Q16665	62	GC14P061695	4.2738	https://www.genecards.org/cgi-bin/carddisp.pl?gene=HIF1A
CFL1	Cofilin 1	Protein Coding	P23528	59	GC11M065823	4.27008	https://www.genecards.org/cgi-bin/carddisp.pl?gene=CFL1
CARD11	Caspase Recruitment Domain Family Member 11	Protein Coding	Q9BXL7	60	GC07M002906	4.26322	https://www.genecards.org/cgi-bin/carddisp.pl?gene=CARD11
IRAK1	Interleukin 1 Receptor Associated Kinase 1	Protein Coding	P51617	62	GC0XM154010	4.26303	https://www.genecards.org/cgi-bin/carddisp.pl?gene=IRAK1
CDC42	Cell Division Cycle 42	Protein Coding	P60953	63	GC01P022052	4.25357	https://www.genecards.org/cgi-bin/carddisp.pl?gene=CDC42
PAH	Phenylalanine Hydroxylase	Protein Coding	P00439	60	GC12M102836	4.25239	https://www.genecards.org/cgi-bin/carddisp.pl?gene=PAH
PFN1	Profilin 1	Protein Coding	P07737	59	GC17M004945	4.2498	https://www.genecards.org/cgi-bin/carddisp.pl?gene=PFN1
PSMB2	Proteasome 20S Subunit Beta 2	Protein Coding	P49721	54	GC01M035599	4.24846	https://www.genecards.org/cgi-bin/carddisp.pl?gene=PSMB2
PSMD3	Proteasome 26S Subunit, Non-ATPase 3	Protein Coding	O43242	54	GC17P039980	4.24337	https://www.genecards.org/cgi-bin/carddisp.pl?gene=PSMD3
PGK1	Phosphoglycerate Kinase 1	Protein Coding	P00558	62	GC0XP078190	4.2415	https://www.genecards.org/cgi-bin/carddisp.pl?gene=PGK1
HADHB	Hydroxyacyl-CoA Dehydrogenase Trifunctional Multienzyme Complex Subunit Beta	Protein Coding	P55084	59	GC02P026243	4.23471	https://www.genecards.org/cgi-bin/carddisp.pl?gene=HADHB
SCN4A	Sodium Voltage-Gated Channel Alpha Subunit 4	Protein Coding	P35499	58	GC17M063938	4.23336	https://www.genecards.org/cgi-bin/carddisp.pl?gene=SCN4A
GAP43	Growth Associated Protein 43	Protein Coding	P17677	56	GC03P115623	4.23311	https://www.genecards.org/cgi-bin/carddisp.pl?gene=GAP43
NES	Nestin	Protein Coding	P48681	53	GC01M156668	4.2329	https://www.genecards.org/cgi-bin/carddisp.pl?gene=NES
VDR	Vitamin D Receptor	Protein Coding	P11473	62	GC12M047841	4.23251	https://www.genecards.org/cgi-bin/carddisp.pl?gene=VDR
TRAF3	TNF Receptor Associated Factor 3	Protein Coding	Q13114	59	GC14P116951	4.2301	https://www.genecards.org/cgi-bin/carddisp.pl?gene=TRAF3
PRKACA	Protein Kinase CAMP-Activated Catalytic Subunit Alpha	Protein Coding	P17612	66	GC19M096319	4.229	https://www.genecards.org/cgi-bin/carddisp.pl?gene=PRKACA
PON2	Paraoxonase 2	Protein Coding	Q15165	56	GC07M095404	4.22685	https://www.genecards.org/cgi-bin/carddisp.pl?gene=PON2
MIR155	MicroRNA 155	RNA Gene		31	GC21P025573	4.22133	https://www.genecards.org/cgi-bin/carddisp.pl?gene=MIR155
COQ8A	Coenzyme Q8A	Protein Coding	Q8NI60	56	GC01P226939	4.21643	https://www.genecards.org/cgi-bin/carddisp.pl?gene=COQ8A
LOC110806262	Solute Carrier Family 6 Member 4 Gene Promoter	Functional Element		8	GC17P030235	4.21192	https://www.genecards.org/cgi-bin/carddisp.pl?gene=LOC110806262
F2	Coagulation Factor II, Thrombin	Protein Coding	P00734	63	GC11P048054	4.21006	https://www.genecards.org/cgi-bin/carddisp.pl?gene=F2
GSTT1	Glutathione S-Transferase Theta 1	Protein Coding	P30711	44	GC22Mi00270	4.20708	https://www.genecards.org/cgi-bin/carddisp.pl?gene=GSTT1
HOMER1	Homer Scaffold Protein 1	Protein Coding	Q86YM7	54	GC05M079372	4.20241	https://www.genecards.org/cgi-bin/carddisp.pl?gene=HOMER1
COL13A1	Collagen Type XIII Alpha 1 Chain	Protein Coding	Q5TAT6	53	GC10P069801	4.20237	https://www.genecards.org/cgi-bin/carddisp.pl?gene=COL13A1
PSMA2	Proteasome 20S Subunit Alpha 2	Protein Coding	P25787	55	GC07M042916	4.20134	https://www.genecards.org/cgi-bin/carddisp.pl?gene=PSMA2
SUMO1	Small Ubiquitin Like Modifier 1	Protein Coding	P63165	59	GC02M202206	4.19402	https://www.genecards.org/cgi-bin/carddisp.pl?gene=SUMO1
SRGAP3	SLIT-ROBO Rho GTPase Activating Protein 3	Protein Coding	O43295	49	GC03M008980	4.19265	https://www.genecards.org/cgi-bin/carddisp.pl?gene=SRGAP3
NGFR	Nerve Growth Factor Receptor	Protein Coding	P08138	60	GC17P049495	4.19236	https://www.genecards.org/cgi-bin/carddisp.pl?gene=NGFR
CLTC	Clathrin Heavy Chain	Protein Coding	Q00610	58	GC17P059619	4.18918	https://www.genecards.org/cgi-bin/carddisp.pl?gene=CLTC
MYOM2	Myomesin 2	Protein Coding	P54296	50	GC08P002045	4.1872	https://www.genecards.org/cgi-bin/carddisp.pl?gene=MYOM2
ATP10B	ATPase Phospholipid Transporting 10B (Putative)	Protein Coding	O94823	48	GC05M160499	4.187	https://www.genecards.org/cgi-bin/carddisp.pl?gene=ATP10B
AP5Z1	Adaptor Related Protein Complex 5 Subunit Zeta 1	Protein Coding	O43299	49	GC07P004775	4.18667	https://www.genecards.org/cgi-bin/carddisp.pl?gene=AP5Z1
HLA-DRB1	Major Histocompatibility Complex, Class II, DR Beta 1	Protein Coding	P01911	59	GC06M097159	4.18325	https://www.genecards.org/cgi-bin/carddisp.pl?gene=HLA-DRB1
LOC102723407	Immunoglobulin Heavy Variable 4-38-2-Like	Protein Coding		17	GC14P8B0041	4.18034	https://www.genecards.org/cgi-bin/carddisp.pl?gene=LOC102723407
UBE2E2	Ubiquitin Conjugating Enzyme E2 E2	Protein Coding	Q96LR5	51	GC03P023584	4.17356	https://www.genecards.org/cgi-bin/carddisp.pl?gene=UBE2E2
PSMD2	Proteasome 26S Subunit Ubiquitin Receptor, Non-ATPase 2	Protein Coding	Q13200	54	GC03P184598	4.17221	https://www.genecards.org/cgi-bin/carddisp.pl?gene=PSMD2
MIR132	MicroRNA 132	RNA Gene		31	GC17M002049	4.15971	https://www.genecards.org/cgi-bin/carddisp.pl?gene=MIR132
UBE2D3	Ubiquitin Conjugating Enzyme E2 D3	Protein Coding	P61077	57	GC04M102794	4.15203	https://www.genecards.org/cgi-bin/carddisp.pl?gene=UBE2D3
SST	Somatostatin	Protein Coding	P61278	53	GC03M187668	4.14951	https://www.genecards.org/cgi-bin/carddisp.pl?gene=SST
IRAK4	Interleukin 1 Receptor Associated Kinase 4	Protein Coding	Q9NWZ3	62	GC12P043758	4.13349	https://www.genecards.org/cgi-bin/carddisp.pl?gene=IRAK4
CD5	CD5 Molecule	Protein Coding	P06127	55	GC11P093434	4.13349	https://www.genecards.org/cgi-bin/carddisp.pl?gene=CD5
MIR320A	MicroRNA 320a	RNA Gene		31	GC08M022339	4.1315	https://www.genecards.org/cgi-bin/carddisp.pl?gene=MIR320A
HSP90AB1	Heat Shock Protein 90 Alpha Family Class B Member 1	Protein Coding	P08238	63	GC06P044246	4.12752	https://www.genecards.org/cgi-bin/carddisp.pl?gene=HSP90AB1
MTHFD1	Methylenetetrahydrofolate Dehydrogenase, Cyclohydrolase And Formyltetrahydrofolate Synthetase 1	Protein Coding	P11586	58	GC14P064388	4.12377	https://www.genecards.org/cgi-bin/carddisp.pl?gene=MTHFD1
CD8A	CD8 Subunit Alpha	Protein Coding	P01732	60	GC02M086784	4.11535	https://www.genecards.org/cgi-bin/carddisp.pl?gene=CD8A
BSCL2	BSCL2 Lipid Droplet Biogenesis Associated, Seipin	Protein Coding	Q96G97	55	GC11M128857	4.11234	https://www.genecards.org/cgi-bin/carddisp.pl?gene=BSCL2
HRH2	Histamine Receptor H2	Protein Coding	P25021	55	GC05P175659	4.11097	https://www.genecards.org/cgi-bin/carddisp.pl?gene=HRH2
NDUFS2	NADH:Ubiquinone Oxidoreductase Core Subunit S2	Protein Coding	O75306	57	GC01P161197	4.11034	https://www.genecards.org/cgi-bin/carddisp.pl?gene=NDUFS2
ATG16L1	Autophagy Related 16 Like 1	Protein Coding	Q676U5	56	GC02P233615	4.10988	https://www.genecards.org/cgi-bin/carddisp.pl?gene=ATG16L1
KIF1A	Kinesin Family Member 1A	Protein Coding	Q12756	56	GC02M240713	4.10967	https://www.genecards.org/cgi-bin/carddisp.pl?gene=KIF1A
NTF3	Neurotrophin 3	Protein Coding	P20783	57	GC12P042069	4.10537	https://www.genecards.org/cgi-bin/carddisp.pl?gene=NTF3
CYP2B6	Cytochrome P450 Family 2 Subfamily B Member 6	Protein Coding	P20813	59	GC19P040991	4.10488	https://www.genecards.org/cgi-bin/carddisp.pl?gene=CYP2B6
PIAS2	Protein Inhibitor Of Activated STAT 2	Protein Coding	O75928	52	GC18M046808	4.10325	https://www.genecards.org/cgi-bin/carddisp.pl?gene=PIAS2
SLC25A46	Solute Carrier Family 25 Member 46	Protein Coding	Q96AG3	51	GC05P110738	4.10157	https://www.genecards.org/cgi-bin/carddisp.pl?gene=SLC25A46
AARS2	Alanyl-TRNA Synthetase 2, Mitochondrial	Protein Coding	Q5JTZ9	56	GC06M097391	4.09937	https://www.genecards.org/cgi-bin/carddisp.pl?gene=AARS2
NEDD4	NEDD4 E3 Ubiquitin Protein Ligase	Protein Coding	P46934	60	GC15M055826	4.09393	https://www.genecards.org/cgi-bin/carddisp.pl?gene=NEDD4
VCL	Vinculin	Protein Coding	P18206	60	GC10P073995	4.09318	https://www.genecards.org/cgi-bin/carddisp.pl?gene=VCL
HUWE1	HECT, UBA And WWE Domain Containing E3 Ubiquitin Protein Ligase 1	Protein Coding	Q7Z6Z7	59	GC0XM053532	4.08944	https://www.genecards.org/cgi-bin/carddisp.pl?gene=HUWE1
HRH3	Histamine Receptor H3	Protein Coding	Q9Y5N1	54	GC20M062214	4.0884	https://www.genecards.org/cgi-bin/carddisp.pl?gene=HRH3
MB	Myoglobin	Protein Coding	P02144	58	GC22M035606	4.08747	https://www.genecards.org/cgi-bin/carddisp.pl?gene=MB
HNRNPDL	Heterogeneous Nuclear Ribonucleoprotein D Like	Protein Coding	O14979	55	GC04M082422	4.08634	https://www.genecards.org/cgi-bin/carddisp.pl?gene=HNRNPDL
MUTYH	MutY DNA Glycosylase	Protein Coding	Q9UIF7	58	GC01M045329	4.08486	https://www.genecards.org/cgi-bin/carddisp.pl?gene=MUTYH
PSMD1	Proteasome 26S Subunit, Non-ATPase 1	Protein Coding	Q99460	51	GC02P231056	4.08391	https://www.genecards.org/cgi-bin/carddisp.pl?gene=PSMD1
CD22	CD22 Molecule	Protein Coding	P20273	60	GC19P035319	4.08361	https://www.genecards.org/cgi-bin/carddisp.pl?gene=CD22
CD79A	CD79a Molecule	Protein Coding	P11912	60	GC19P041877	4.08361	https://www.genecards.org/cgi-bin/carddisp.pl?gene=CD79A
CD79B	CD79b Molecule	Protein Coding	P40259	58	GC17M063928	4.08361	https://www.genecards.org/cgi-bin/carddisp.pl?gene=CD79B
UBE2N	Ubiquitin Conjugating Enzyme E2 N	Protein Coding	P61088	59	GC12M093406	4.08158	https://www.genecards.org/cgi-bin/carddisp.pl?gene=UBE2N
COL6A3	Collagen Type VI Alpha 3 Chain	Protein Coding	P12111	58	GC02M237324	4.07946	https://www.genecards.org/cgi-bin/carddisp.pl?gene=COL6A3
SPTLC1	Serine Palmitoyltransferase Long Chain Base Subunit 1	Protein Coding	O15269	58	GC09M111277	4.06848	https://www.genecards.org/cgi-bin/carddisp.pl?gene=SPTLC1
PSMA5	Proteasome 20S Subunit Alpha 5	Protein Coding	P28066	55	GC01M109399	4.06455	https://www.genecards.org/cgi-bin/carddisp.pl?gene=PSMA5
COL5A1	Collagen Type V Alpha 1 Chain	Protein Coding	P20908	59	GC09P134641	4.06328	https://www.genecards.org/cgi-bin/carddisp.pl?gene=COL5A1
FAF1	Fas Associated Factor 1	Protein Coding	Q9UNN5	55	GC01M050439	4.06096	https://www.genecards.org/cgi-bin/carddisp.pl?gene=FAF1
NUDT6	Nudix Hydrolase 6	Protein Coding	P53370	48	GC04M122888	4.05965	https://www.genecards.org/cgi-bin/carddisp.pl?gene=NUDT6
TPH1	Tryptophan Hydroxylase 1	Protein Coding	P17752	58	GC11M018040	4.05745	https://www.genecards.org/cgi-bin/carddisp.pl?gene=TPH1
MFN1	Mitofusin 1	Protein Coding	Q8IWA4	55	GC03P179347	4.04551	https://www.genecards.org/cgi-bin/carddisp.pl?gene=MFN1
CDH23	Cadherin Related 23	Protein Coding	Q9H251	58	GC10P071396	4.04269	https://www.genecards.org/cgi-bin/carddisp.pl?gene=CDH23
NDUFA1	NADH:Ubiquinone Oxidoreductase Subunit A1	Protein Coding	O15239	56	GC0XP119871	4.03819	https://www.genecards.org/cgi-bin/carddisp.pl?gene=NDUFA1
GLUL	Glutamate-Ammonia Ligase	Protein Coding	P15104	61	GC01M182378	4.03706	https://www.genecards.org/cgi-bin/carddisp.pl?gene=GLUL
LRSAM1	Leucine Rich Repeat And Sterile Alpha Motif Containing 1	Protein Coding	Q6UWE0	52	GC09P127451	4.02562	https://www.genecards.org/cgi-bin/carddisp.pl?gene=LRSAM1
FGF8	Fibroblast Growth Factor 8	Protein Coding	P55075	61	GC10M101770	4.02333	https://www.genecards.org/cgi-bin/carddisp.pl?gene=FGF8
OTOF	Otoferlin	Protein Coding	Q9HC10	54	GC02M026546	4.01977	https://www.genecards.org/cgi-bin/carddisp.pl?gene=OTOF
STIM1	Stromal Interaction Molecule 1	Protein Coding	Q13586	62	GC11P012431	4.01952	https://www.genecards.org/cgi-bin/carddisp.pl?gene=STIM1
PKM	Pyruvate Kinase M1/2	Protein Coding	P14618	63	GC15M072199	4.01504	https://www.genecards.org/cgi-bin/carddisp.pl?gene=PKM
NDUFAF3	NADH:Ubiquinone Oxidoreductase Complex Assembly Factor 3	Protein Coding	Q9BU61	52	GC03P049020	4.01373	https://www.genecards.org/cgi-bin/carddisp.pl?gene=NDUFAF3
BRAF	B-Raf Proto-Oncogene, Serine/Threonine Kinase	Protein Coding	P15056	67	GC07M140778	4.00602	https://www.genecards.org/cgi-bin/carddisp.pl?gene=BRAF
CEP290	Centrosomal Protein 290	Protein Coding	O15078	53	GC12M088049	4.00104	https://www.genecards.org/cgi-bin/carddisp.pl?gene=CEP290
MYC	MYC Proto-Oncogene, BHLH Transcription Factor	Protein Coding	P01106	66	GC08P127735	3.99929	https://www.genecards.org/cgi-bin/carddisp.pl?gene=MYC
LIN28A	Lin-28 Homolog A	Protein Coding	Q9H9Z2	54	GC01P026410	3.99077	https://www.genecards.org/cgi-bin/carddisp.pl?gene=LIN28A
OPRK1	Opioid Receptor Kappa 1	Protein Coding	P41145	53	GC08M053227	3.99077	https://www.genecards.org/cgi-bin/carddisp.pl?gene=OPRK1
SPP1	Secreted Phosphoprotein 1	Protein Coding	P10451	57	GC04P087975	3.98078	https://www.genecards.org/cgi-bin/carddisp.pl?gene=SPP1
SEMA5A	Semaphorin 5A	Protein Coding	Q13591	54	GC05M009036	3.98052	https://www.genecards.org/cgi-bin/carddisp.pl?gene=SEMA5A
USH1C	USH1 Protein Network Component Harmonin	Protein Coding	Q9Y6N9	54	GC11M017990	3.97633	https://www.genecards.org/cgi-bin/carddisp.pl?gene=USH1C
PSMD6	Proteasome 26S Subunit, Non-ATPase 6	Protein Coding	Q15008	51	GC03M063973	3.97322	https://www.genecards.org/cgi-bin/carddisp.pl?gene=PSMD6
OTUB1	OTU Deubiquitinase, Ubiquitin Aldehyde Binding 1	Protein Coding	Q96FW1	52	GC11P063985	3.97017	https://www.genecards.org/cgi-bin/carddisp.pl?gene=OTUB1
MAP1B	Microtubule Associated Protein 1B	Protein Coding	P46821	58	GC05P072107	3.96751	https://www.genecards.org/cgi-bin/carddisp.pl?gene=MAP1B
STAT3	Signal Transducer And Activator Of Transcription 3	Protein Coding	P40763	67	GC17M042313	3.9671	https://www.genecards.org/cgi-bin/carddisp.pl?gene=STAT3
ATP2A2	ATPase Sarcoplasmic/Endoplasmic Reticulum Ca2+ Transporting 2	Protein Coding	P16615	64	GC12P110280	3.9665	https://www.genecards.org/cgi-bin/carddisp.pl?gene=ATP2A2
GJB1	Gap Junction Protein Beta 1	Protein Coding	P08034	60	GC0XP071212	3.95956	https://www.genecards.org/cgi-bin/carddisp.pl?gene=GJB1
NDUFS1	NADH:Ubiquinone Oxidoreductase Core Subunit S1	Protein Coding	P28331	58	GC02M206114	3.95812	https://www.genecards.org/cgi-bin/carddisp.pl?gene=NDUFS1
CNNM2	Cyclin And CBS Domain Divalent Metal Cation Transport Mediator 2	Protein Coding	Q9H8M5	52	GC10P102918	3.95036	https://www.genecards.org/cgi-bin/carddisp.pl?gene=CNNM2
CTSB	Cathepsin B	Protein Coding	P07858	64	GC08M011842	3.94788	https://www.genecards.org/cgi-bin/carddisp.pl?gene=CTSB
IDH2	Isocitrate Dehydrogenase (NADP(+)) 2	Protein Coding	P48735	66	GC15M090083	3.94648	https://www.genecards.org/cgi-bin/carddisp.pl?gene=IDH2
BCL2L11	BCL2 Like 11	Protein Coding	O43521	58	GC02P111119	3.92564	https://www.genecards.org/cgi-bin/carddisp.pl?gene=BCL2L11
ATP2B4	ATPase Plasma Membrane Ca2+ Transporting 4	Protein Coding	P23634	56	GC01P203626	3.92083	https://www.genecards.org/cgi-bin/carddisp.pl?gene=ATP2B4
TGM2	Transglutaminase 2	Protein Coding	P21980	60	GC20M038127	3.91622	https://www.genecards.org/cgi-bin/carddisp.pl?gene=TGM2
CYP1B1	Cytochrome P450 Family 1 Subfamily B Member 1	Protein Coding	Q16678	60	GC02M038066	3.91291	https://www.genecards.org/cgi-bin/carddisp.pl?gene=CYP1B1
MT-TS2	Mitochondrially Encoded TRNA-Ser (AGU/C) 2	RNA Gene		21	GCMTP012215	3.91136	https://www.genecards.org/cgi-bin/carddisp.pl?gene=MT-TS2
GSK3A	Glycogen Synthase Kinase 3 Alpha	Protein Coding	P49840	62	GC19M096933	3.90826	https://www.genecards.org/cgi-bin/carddisp.pl?gene=GSK3A
INF2	Inverted Formin 2	Protein Coding	Q27J81	53	GC14P116977	3.90791	https://www.genecards.org/cgi-bin/carddisp.pl?gene=INF2
GMPPB	GDP-Mannose Pyrophosphorylase B	Protein Coding	Q9Y5P6	56	GC03M049716	3.90554	https://www.genecards.org/cgi-bin/carddisp.pl?gene=GMPPB
SIRT3	Sirtuin 3	Protein Coding	Q9NTG7	60	GC11M000215	3.90406	https://www.genecards.org/cgi-bin/carddisp.pl?gene=SIRT3
GPX1	Glutathione Peroxidase 1	Protein Coding	P07203	56	GC03M054007	3.90406	https://www.genecards.org/cgi-bin/carddisp.pl?gene=GPX1
AKR1A1	Aldo-Keto Reductase Family 1 Member A1	Protein Coding	P14550	56	GC01P045550	3.8935	https://www.genecards.org/cgi-bin/carddisp.pl?gene=AKR1A1
PHOX2B	Paired Like Homeobox 2B	Protein Coding	Q99453	57	GC04M041746	3.8881	https://www.genecards.org/cgi-bin/carddisp.pl?gene=PHOX2B
SLC17A6	Solute Carrier Family 17 Member 6	Protein Coding	Q9P2U8	53	GC11P022359	3.88744	https://www.genecards.org/cgi-bin/carddisp.pl?gene=SLC17A6
GDAP1	Ganglioside Induced Differentiation Associated Protein 1	Protein Coding	Q8TB36	56	GC08P074315	3.88743	https://www.genecards.org/cgi-bin/carddisp.pl?gene=GDAP1
GLUD1	Glutamate Dehydrogenase 1	Protein Coding	P00367	63	GC10M087050	3.88601	https://www.genecards.org/cgi-bin/carddisp.pl?gene=GLUD1
RANBP2	RAN Binding Protein 2	Protein Coding	P49792	57	GC02P108719	3.88353	https://www.genecards.org/cgi-bin/carddisp.pl?gene=RANBP2
XRCC1	X-Ray Repair Cross Complementing 1	Protein Coding	P18887	58	GC19M043543	3.88212	https://www.genecards.org/cgi-bin/carddisp.pl?gene=XRCC1
KCND3	Potassium Voltage-Gated Channel Subfamily D Member 3	Protein Coding	Q9UK17	59	GC01M111770	3.88056	https://www.genecards.org/cgi-bin/carddisp.pl?gene=KCND3
RHOA	Ras Homolog Family Member A	Protein Coding	P61586	63	GC03M049359	3.87311	https://www.genecards.org/cgi-bin/carddisp.pl?gene=RHOA
CD33	CD33 Molecule	Protein Coding	P20138	58	GC19P123511	3.87216	https://www.genecards.org/cgi-bin/carddisp.pl?gene=CD33
TNFAIP3	TNF Alpha Induced Protein 3	Protein Coding	P21580	62	GC06P137866	3.86942	https://www.genecards.org/cgi-bin/carddisp.pl?gene=TNFAIP3
TUBGCP2	Tubulin Gamma Complex Component 2	Protein Coding	Q9BSJ2	52	GC10M133278	3.86872	https://www.genecards.org/cgi-bin/carddisp.pl?gene=TUBGCP2
USH2A	Usherin	Protein Coding	O75445	51	GC01M215622	3.86581	https://www.genecards.org/cgi-bin/carddisp.pl?gene=USH2A
PTGS2	Prostaglandin-Endoperoxide Synthase 2	Protein Coding	P35354	62	GC01M186671	3.86146	https://www.genecards.org/cgi-bin/carddisp.pl?gene=PTGS2
PRKAA1	Protein Kinase AMP-Activated Catalytic Subunit Alpha 1	Protein Coding	Q13131	60	GC05M040759	3.86062	https://www.genecards.org/cgi-bin/carddisp.pl?gene=PRKAA1
MYH11	Myosin Heavy Chain 11	Protein Coding	P35749	59	GC16M026124	3.84787	https://www.genecards.org/cgi-bin/carddisp.pl?gene=MYH11
OPRM1	Opioid Receptor Mu 1	Protein Coding	P35372	62	GC06P155971	3.84676	https://www.genecards.org/cgi-bin/carddisp.pl?gene=OPRM1
DAPK1	Death Associated Protein Kinase 1	Protein Coding	P53355	62	GC09P087497	3.84542	https://www.genecards.org/cgi-bin/carddisp.pl?gene=DAPK1
SFTA3	Surfactant Associated 3	RNA Gene	P0C7M3	44	GC14M036479	3.84339	https://www.genecards.org/cgi-bin/carddisp.pl?gene=SFTA3
UBE2E1	Ubiquitin Conjugating Enzyme E2 E1	Protein Coding	P51965	54	GC03P023805	3.84321	https://www.genecards.org/cgi-bin/carddisp.pl?gene=UBE2E1
LOC129999670	ATAC-STARR-Seq Lymphoblastoid Silent Region 18828	Functional Element		2	GC07P160903	3.84131	https://www.genecards.org/cgi-bin/carddisp.pl?gene=LOC129999670
IL15	Interleukin 15	Protein Coding	P40933	55	GC04P141636	3.83044	https://www.genecards.org/cgi-bin/carddisp.pl?gene=IL15
NDUFB11	NADH:Ubiquinone Oxidoreductase Subunit B11	Protein Coding	Q9NX14	53	GC0XM047142	3.8304	https://www.genecards.org/cgi-bin/carddisp.pl?gene=NDUFB11
LRPPRC	Leucine Rich Pentatricopeptide Repeat Containing	Protein Coding	P42704	55	GC02M043886	3.82633	https://www.genecards.org/cgi-bin/carddisp.pl?gene=LRPPRC
RHOT2	Ras Homolog Family Member T2	Protein Coding	Q8IXI1	50	GC16P095748	3.82253	https://www.genecards.org/cgi-bin/carddisp.pl?gene=RHOT2
MT-TG	Mitochondrially Encoded TRNA-Gly (GGN)	RNA Gene		21	GCMTP009993	3.82171	https://www.genecards.org/cgi-bin/carddisp.pl?gene=MT-TG
LRP12	LDL Receptor Related Protein 12	Protein Coding	Q9Y561	52	GC08M104489	3.82112	https://www.genecards.org/cgi-bin/carddisp.pl?gene=LRP12
TGM6	Transglutaminase 6	Protein Coding	O95932	52	GC20P002380	3.81194	https://www.genecards.org/cgi-bin/carddisp.pl?gene=TGM6
IFNA1	Interferon Alpha 1	Protein Coding	P01562	51	GC09P021798	3.81173	https://www.genecards.org/cgi-bin/carddisp.pl?gene=IFNA1
PRL	Prolactin	Protein Coding	P01236	56	GC06M022287	3.81042	https://www.genecards.org/cgi-bin/carddisp.pl?gene=PRL
PIN1	Peptidylprolyl Cis/Trans Isomerase, NIMA-Interacting 1	Protein Coding	Q13526	60	GC19P009835	3.80801	https://www.genecards.org/cgi-bin/carddisp.pl?gene=PIN1
CTSK	Cathepsin K	Protein Coding	P43235	63	GC01M163792	3.80389	https://www.genecards.org/cgi-bin/carddisp.pl?gene=CTSK
CYP3A4	Cytochrome P450 Family 3 Subfamily A Member 4	Protein Coding	P08684	61	GC07M105725	3.80207	https://www.genecards.org/cgi-bin/carddisp.pl?gene=CYP3A4
RPS6	Ribosomal Protein S6	Protein Coding	P62753	57	GC09M019375	3.80167	https://www.genecards.org/cgi-bin/carddisp.pl?gene=RPS6
ALX4	ALX Homeobox 4	Protein Coding	Q9H161	52	GC11M044238	3.80112	https://www.genecards.org/cgi-bin/carddisp.pl?gene=ALX4
EPO	Erythropoietin	Protein Coding	P01588	55	GC07P100720	3.79993	https://www.genecards.org/cgi-bin/carddisp.pl?gene=EPO
MAP2K3	Mitogen-Activated Protein Kinase Kinase 3	Protein Coding	P46734	62	GC17P122389	3.79912	https://www.genecards.org/cgi-bin/carddisp.pl?gene=MAP2K3
TOMM22	Translocase Of Outer Mitochondrial Membrane 22	Protein Coding	Q9NS69	47	GC22P038681	3.79403	https://www.genecards.org/cgi-bin/carddisp.pl?gene=TOMM22
ACO1	Aconitase 1	Protein Coding	P21399	56	GC09P032374	3.79244	https://www.genecards.org/cgi-bin/carddisp.pl?gene=ACO1
PYGM	Glycogen Phosphorylase, Muscle Associated	Protein Coding	P11217	59	GC11M064746	3.79244	https://www.genecards.org/cgi-bin/carddisp.pl?gene=PYGM
NDUFAF2	NADH:Ubiquinone Oxidoreductase Complex Assembly Factor 2	Protein Coding	Q8N183	54	GC05P060945	3.78737	https://www.genecards.org/cgi-bin/carddisp.pl?gene=NDUFAF2
MT-RNR1	Mitochondrially Encoded 12S RRNA	RNA Gene	A0A0C5B5G6	25	GCMTP000642	3.78684	https://www.genecards.org/cgi-bin/carddisp.pl?gene=MT-RNR1
DNAH8	Dynein Axonemal Heavy Chain 8	Protein Coding	Q96JB1	51	GC06P144930	3.77217	https://www.genecards.org/cgi-bin/carddisp.pl?gene=DNAH8
PAK6	P21 (RAC1) Activated Kinase 6	Protein Coding	Q9NQU5	57	GC15P040217	3.76631	https://www.genecards.org/cgi-bin/carddisp.pl?gene=PAK6
KLF4	KLF Transcription Factor 4	Protein Coding	O43474	59	GC09M107484	3.76457	https://www.genecards.org/cgi-bin/carddisp.pl?gene=KLF4
EMSLR	E2F1 MRNA Stabilizing LncRNA	RNA Gene		21	GC07P107551	3.76052	https://www.genecards.org/cgi-bin/carddisp.pl?gene=EMSLR
CACNA1H	Calcium Voltage-Gated Channel Subunit Alpha1 H	Protein Coding	O95180	61	GC16P001153	3.75843	https://www.genecards.org/cgi-bin/carddisp.pl?gene=CACNA1H
NTN1	Netrin 1	Protein Coding	O95631	59	GC17P121997	3.7571	https://www.genecards.org/cgi-bin/carddisp.pl?gene=NTN1
SNX1	Sorting Nexin 1	Protein Coding	Q13596	48	GC15P064094	3.75671	https://www.genecards.org/cgi-bin/carddisp.pl?gene=SNX1
FLNA	Filamin A	Protein Coding	P21333	61	GC0XM154348	3.74331	https://www.genecards.org/cgi-bin/carddisp.pl?gene=FLNA
PDHA1	Pyruvate Dehydrogenase E1 Subunit Alpha 1	Protein Coding	P08559	60	GC0XP019343	3.74296	https://www.genecards.org/cgi-bin/carddisp.pl?gene=PDHA1
MIR22	MicroRNA 22	RNA Gene		31	GC17M001713	3.73354	https://www.genecards.org/cgi-bin/carddisp.pl?gene=MIR22
HLA-DRA	Major Histocompatibility Complex, Class II, DR Alpha	Protein Coding	P01903	58	GC06P032439	3.73164	https://www.genecards.org/cgi-bin/carddisp.pl?gene=HLA-DRA
MT-TS1	Mitochondrially Encoded TRNA-Ser (UCN) 1	RNA Gene		22	GCMTM007447	3.72643	https://www.genecards.org/cgi-bin/carddisp.pl?gene=MT-TS1
ZDHHC8	Zinc Finger DHHC-Type Palmitoyltransferase 8	Protein Coding	Q9ULC8	51	GC22P020129	3.72621	https://www.genecards.org/cgi-bin/carddisp.pl?gene=ZDHHC8
KCNH2	Potassium Voltage-Gated Channel Subfamily H Member 2	Protein Coding	Q12809	63	GC07M150944	3.72459	https://www.genecards.org/cgi-bin/carddisp.pl?gene=KCNH2
MARS1	Methionyl-TRNA Synthetase 1	Protein Coding	P56192	59	GC12P062071	3.72292	https://www.genecards.org/cgi-bin/carddisp.pl?gene=MARS1
PPARG	Peroxisome Proliferator Activated Receptor Gamma	Protein Coding	P37231	66	GC03P012287	3.71351	https://www.genecards.org/cgi-bin/carddisp.pl?gene=PPARG
RAB1B	RAB1B, Member RAS Oncogene Family	Protein Coding	Q9H0U4	52	GC11P094692	3.70822	https://www.genecards.org/cgi-bin/carddisp.pl?gene=RAB1B
MTRFR	Mitochondrial Translation Release Factor In Rescue	Protein Coding	Q9H3J6	46	GC12P134731	3.705	https://www.genecards.org/cgi-bin/carddisp.pl?gene=MTRFR
HARS1	Histidyl-TRNA Synthetase 1	Protein Coding	P12081	57	GC05M140673	3.70356	https://www.genecards.org/cgi-bin/carddisp.pl?gene=HARS1
SLC22A5	Solute Carrier Family 22 Member 5	Protein Coding	O76082	59	GC05P132369	3.69972	https://www.genecards.org/cgi-bin/carddisp.pl?gene=SLC22A5
UBE2D1	Ubiquitin Conjugating Enzyme E2 D1	Protein Coding	P51668	55	GC10P058334	3.69555	https://www.genecards.org/cgi-bin/carddisp.pl?gene=UBE2D1
MAT1A	Methionine Adenosyltransferase 1A	Protein Coding	Q00266	59	GC10M080271	3.68886	https://www.genecards.org/cgi-bin/carddisp.pl?gene=MAT1A
ALDH9A1	Aldehyde Dehydrogenase 9 Family Member A1	Protein Coding	P49189	54	GC01M165689	3.68868	https://www.genecards.org/cgi-bin/carddisp.pl?gene=ALDH9A1
RAB12	RAB12, Member RAS Oncogene Family	Protein Coding	Q6IQ22	47	GC18P008600	3.68868	https://www.genecards.org/cgi-bin/carddisp.pl?gene=RAB12
MEF2D	Myocyte Enhancer Factor 2D	Protein Coding	Q14814	56	GC01M156463	3.68777	https://www.genecards.org/cgi-bin/carddisp.pl?gene=MEF2D
FNIP1	Folliculin Interacting Protein 1	Protein Coding	Q8TF40	50	GC05M131641	3.68489	https://www.genecards.org/cgi-bin/carddisp.pl?gene=FNIP1
NAGLU	N-Acetyl-Alpha-Glucosaminidase	Protein Coding	P54802	56	GC17P123062	3.68327	https://www.genecards.org/cgi-bin/carddisp.pl?gene=NAGLU
TUBA1A	Tubulin Alpha 1a	Protein Coding	Q71U36	62	GC12M049184	3.67338	https://www.genecards.org/cgi-bin/carddisp.pl?gene=TUBA1A
MEG3	Maternally Expressed 3	RNA Gene		37	GC14P117888	3.67133	https://www.genecards.org/cgi-bin/carddisp.pl?gene=MEG3
TUG1	Taurine Up-Regulated 1	Protein Coding	A0A6I8PU40	34	GC22P030969	3.67059	https://www.genecards.org/cgi-bin/carddisp.pl?gene=TUG1
PTPRC	Protein Tyrosine Phosphatase Receptor Type C	Protein Coding	P08575	65	GC01P198607	3.6698	https://www.genecards.org/cgi-bin/carddisp.pl?gene=PTPRC
MERTK	MER Proto-Oncogene, Tyrosine Kinase	Protein Coding	Q12866	64	GC02P111898	3.66683	https://www.genecards.org/cgi-bin/carddisp.pl?gene=MERTK
ATAD3A	ATPase Family AAA Domain Containing 3A	Protein Coding	Q9NVI7	54	GC01P050655	3.66645	https://www.genecards.org/cgi-bin/carddisp.pl?gene=ATAD3A
FGD4	FYVE, RhoGEF And PH Domain Containing 4	Protein Coding	Q96M96	57	GC12P043517	3.6606	https://www.genecards.org/cgi-bin/carddisp.pl?gene=FGD4
ACO2	Aconitase 2	Protein Coding	Q99798	59	GC22P076167	3.65655	https://www.genecards.org/cgi-bin/carddisp.pl?gene=ACO2
RPGRIP1L	RPGRIP1 Like	Protein Coding	Q68CZ1	55	GC16M053729	3.65481	https://www.genecards.org/cgi-bin/carddisp.pl?gene=RPGRIP1L
AKAP9	A-Kinase Anchoring Protein 9	Protein Coding	Q99996	54	GC07P091940	3.64876	https://www.genecards.org/cgi-bin/carddisp.pl?gene=AKAP9
MFHAS1	Multifunctional ROCO Family Signaling Regulator 1	Protein Coding	Q9Y4C4	50	GC08M008783	3.6477	https://www.genecards.org/cgi-bin/carddisp.pl?gene=MFHAS1
XIST	X Inactive Specific Transcript	RNA Gene		33	GC0XM073820	3.64633	https://www.genecards.org/cgi-bin/carddisp.pl?gene=XIST
TMX2-CTNND1	TMX2-CTNND1 Readthrough (NMD Candidate)	RNA Gene		25	GC11P057712	3.64349	https://www.genecards.org/cgi-bin/carddisp.pl?gene=TMX2-CTNND1
FGF14	Fibroblast Growth Factor 14	Protein Coding	Q92915	55	GC13M101710	3.63847	https://www.genecards.org/cgi-bin/carddisp.pl?gene=FGF14
ERCC2	ERCC Excision Repair 2, TFIIH Core Complex Helicase Subunit	Protein Coding	P18074	61	GC19M045349	3.63839	https://www.genecards.org/cgi-bin/carddisp.pl?gene=ERCC2
ERLIN1	ER Lipid Raft Associated 1	Protein Coding	O75477	55	GC10M100150	3.63828	https://www.genecards.org/cgi-bin/carddisp.pl?gene=ERLIN1
GPRIN3	GPRIN Family Member 3	Protein Coding	Q6ZVF9	42	GC04M089236	3.63739	https://www.genecards.org/cgi-bin/carddisp.pl?gene=GPRIN3
LOC130007688	ATAC-STARR-Seq Lymphoblastoid Silent Region 4355	Functional Element		2	GC12P040224	3.62162	https://www.genecards.org/cgi-bin/carddisp.pl?gene=LOC130007688
TPP1	Tripeptidyl Peptidase 1	Protein Coding	O14773	58	GC11M012790	3.61519	https://www.genecards.org/cgi-bin/carddisp.pl?gene=TPP1
ATP1A2	ATPase Na+/K+ Transporting Subunit Alpha 2	Protein Coding	P50993	61	GC01P160115	3.60246	https://www.genecards.org/cgi-bin/carddisp.pl?gene=ATP1A2
ATL1	Atlastin GTPase 1	Protein Coding	Q8WXF7	53	GC14P050532	3.60103	https://www.genecards.org/cgi-bin/carddisp.pl?gene=ATL1
PLA2G7	Phospholipase A2 Group VII	Protein Coding	Q13093	63	GC06M046704	3.59859	https://www.genecards.org/cgi-bin/carddisp.pl?gene=PLA2G7
PCSK1N	Proprotein Convertase Subtilisin/Kexin Type 1 Inhibitor	Protein Coding	Q9UHG2	45	GC0XM048831	3.59807	https://www.genecards.org/cgi-bin/carddisp.pl?gene=PCSK1N
RAB3A	RAB3A, Member RAS Oncogene Family	Protein Coding	P20336	53	GC19M018196	3.59699	https://www.genecards.org/cgi-bin/carddisp.pl?gene=RAB3A
TF	Transferrin	Protein Coding	P02787	64	GC03P140082	3.59463	https://www.genecards.org/cgi-bin/carddisp.pl?gene=TF
TRIM9	Tripartite Motif Containing 9	Protein Coding	Q9C026	48	GC14M050975	3.59275	https://www.genecards.org/cgi-bin/carddisp.pl?gene=TRIM9
NDUFB3	NADH:Ubiquinone Oxidoreductase Subunit B3	Protein Coding	O43676	53	GC02P201071	3.58325	https://www.genecards.org/cgi-bin/carddisp.pl?gene=NDUFB3
ESRRB	Estrogen Related Receptor Beta	Protein Coding	O95718	60	GC14P076310	3.57921	https://www.genecards.org/cgi-bin/carddisp.pl?gene=ESRRB
REEP1	Receptor Accessory Protein 1	Protein Coding	Q9H902	52	GC02M086213	3.56709	https://www.genecards.org/cgi-bin/carddisp.pl?gene=REEP1
HSPB3	Heat Shock Protein Family B (Small) Member 3	Protein Coding	Q12988	50	GC05P054787	3.56399	https://www.genecards.org/cgi-bin/carddisp.pl?gene=HSPB3
RAI1	Retinoic Acid Induced 1	Protein Coding	Q7Z5J4	52	GC17P122253	3.55644	https://www.genecards.org/cgi-bin/carddisp.pl?gene=RAI1
CDKL5	Cyclin Dependent Kinase Like 5	Protein Coding	O76039	55	GC0XP018425	3.55294	https://www.genecards.org/cgi-bin/carddisp.pl?gene=CDKL5
PRKAA2	Protein Kinase AMP-Activated Catalytic Subunit Alpha 2	Protein Coding	P54646	62	GC01P056645	3.54533	https://www.genecards.org/cgi-bin/carddisp.pl?gene=PRKAA2
SPART	Spartin	Protein Coding	Q8N0X7	51	GC13M040594	3.54151	https://www.genecards.org/cgi-bin/carddisp.pl?gene=SPART
RYR1	Ryanodine Receptor 1	Protein Coding	P21817	61	GC19P122999	3.53609	https://www.genecards.org/cgi-bin/carddisp.pl?gene=RYR1
MAF	MAF BZIP Transcription Factor	Protein Coding	O75444	58	GC16M079204	3.5336	https://www.genecards.org/cgi-bin/carddisp.pl?gene=MAF
CA2	Carbonic Anhydrase 2	Protein Coding	P00918	64	GC08P085463	3.53349	https://www.genecards.org/cgi-bin/carddisp.pl?gene=CA2
NDUFA10	NADH:Ubiquinone Oxidoreductase Subunit A10	Protein Coding	O95299	55	GC02M239893	3.52695	https://www.genecards.org/cgi-bin/carddisp.pl?gene=NDUFA10
DNM2	Dynamin 2	Protein Coding	P50570	63	GC19P010718	3.52215	https://www.genecards.org/cgi-bin/carddisp.pl?gene=DNM2
TAC1	Tachykinin Precursor 1	Protein Coding	P20366	53	GC07P097734	3.51975	https://www.genecards.org/cgi-bin/carddisp.pl?gene=TAC1
BLK	BLK Proto-Oncogene, Src Family Tyrosine Kinase	Protein Coding	P51451	62	GC08P011486	3.51797	https://www.genecards.org/cgi-bin/carddisp.pl?gene=BLK
TFG	Trafficking From ER To Golgi Regulator	Protein Coding	Q92734	56	GC03P100709	3.50194	https://www.genecards.org/cgi-bin/carddisp.pl?gene=TFG
PRPS1	Phosphoribosyl Pyrophosphate Synthetase 1	Protein Coding	P60891	59	GC0XP107628	3.4986	https://www.genecards.org/cgi-bin/carddisp.pl?gene=PRPS1
OFD1	OFD1 Centriole And Centriolar Satellite Protein	Protein Coding	O75665	55	GC0XP013714	3.49807	https://www.genecards.org/cgi-bin/carddisp.pl?gene=OFD1
TRIM32	Tripartite Motif Containing 32	Protein Coding	Q13049	55	GC09P116687	3.49744	https://www.genecards.org/cgi-bin/carddisp.pl?gene=TRIM32
OTUD5	OTU Deubiquitinase 5	Protein Coding	Q96G74	50	GC0XM048922	3.49744	https://www.genecards.org/cgi-bin/carddisp.pl?gene=OTUD5
ESPN	Espin	Protein Coding	B1AK53	50	GC01P006424	3.49331	https://www.genecards.org/cgi-bin/carddisp.pl?gene=ESPN
VWF	Von Willebrand Factor	Protein Coding	P04275	60	GC12M030626	3.49059	https://www.genecards.org/cgi-bin/carddisp.pl?gene=VWF
CFH	Complement Factor H	Protein Coding	P08603	60	GC01P196621	3.489	https://www.genecards.org/cgi-bin/carddisp.pl?gene=CFH
UBA2	Ubiquitin Like Modifier Activating Enzyme 2	Protein Coding	Q9UBT2	55	GC19P034428	3.48249	https://www.genecards.org/cgi-bin/carddisp.pl?gene=UBA2
MORC2	MORC Family CW-Type Zinc Finger 2	Protein Coding	Q9Y6X9	52	GC22M030925	3.4817	https://www.genecards.org/cgi-bin/carddisp.pl?gene=MORC2
LYN	LYN Proto-Oncogene, Src Family Tyrosine Kinase	Protein Coding	P07948	63	GC08P055879	3.48154	https://www.genecards.org/cgi-bin/carddisp.pl?gene=LYN
SYNE2	Spectrin Repeat Containing Nuclear Envelope Protein 2	Protein Coding	Q8WXH0	52	GC14P063761	3.47647	https://www.genecards.org/cgi-bin/carddisp.pl?gene=SYNE2
MMP3	Matrix Metallopeptidase 3	Protein Coding	P08254	63	GC11M102835	3.47422	https://www.genecards.org/cgi-bin/carddisp.pl?gene=MMP3
PRKCB	Protein Kinase C Beta	Protein Coding	P05771	62	GC16P096397	3.47123	https://www.genecards.org/cgi-bin/carddisp.pl?gene=PRKCB
TRA-TGC7-1	TRNA-Ala (Anticodon TGC) 7-1	RNA Gene		15	GC06M096896	3.46813	https://www.genecards.org/cgi-bin/carddisp.pl?gene=TRA-TGC7-1
HK1	Hexokinase 1	Protein Coding	P19367	63	GC10P069269	3.46524	https://www.genecards.org/cgi-bin/carddisp.pl?gene=HK1
NDUFB8	NADH:Ubiquinone Oxidoreductase Subunit B8	Protein Coding	O95169	56	GC10M100523	3.4592	https://www.genecards.org/cgi-bin/carddisp.pl?gene=NDUFB8
CNTN2	Contactin 2	Protein Coding	Q02246	58	GC01P205043	3.45346	https://www.genecards.org/cgi-bin/carddisp.pl?gene=CNTN2
ASAH1	N-Acylsphingosine Amidohydrolase 1	Protein Coding	Q13510	62	GC08M018055	3.45078	https://www.genecards.org/cgi-bin/carddisp.pl?gene=ASAH1
TERT	Telomerase Reverse Transcriptase	Protein Coding	O14746	64	GC05M001253	3.44798	https://www.genecards.org/cgi-bin/carddisp.pl?gene=TERT
RANGAP1	Ran GTPase Activating Protein 1	Protein Coding	P46060	54	GC22M041244	3.44496	https://www.genecards.org/cgi-bin/carddisp.pl?gene=RANGAP1
TNFSF13B	TNF Superfamily Member 13b	Protein Coding	Q9Y275	58	GC13P108251	3.44326	https://www.genecards.org/cgi-bin/carddisp.pl?gene=TNFSF13B
DSP	Desmoplakin	Protein Coding	P15924	63	GC06P007541	3.4418	https://www.genecards.org/cgi-bin/carddisp.pl?gene=DSP
UQCC3	Ubiquinol-Cytochrome C Reductase Complex Assembly Factor 3	Protein Coding	Q6UW78	44	GC11P062670	3.44098	https://www.genecards.org/cgi-bin/carddisp.pl?gene=UQCC3
VPS16	VPS16 Core Subunit Of CORVET And HOPS Complexes	Protein Coding	Q9H269	49	GC20P002840	3.43892	https://www.genecards.org/cgi-bin/carddisp.pl?gene=VPS16
SRC	SRC Proto-Oncogene, Non-Receptor Tyrosine Kinase	Protein Coding	P12931	64	GC20P037344	3.4388	https://www.genecards.org/cgi-bin/carddisp.pl?gene=SRC
IDUA	Alpha-L-Iduronidase	Protein Coding	P35475	58	GC04P000986	3.43769	https://www.genecards.org/cgi-bin/carddisp.pl?gene=IDUA
SDHA	Succinate Dehydrogenase Complex Flavoprotein Subunit A	Protein Coding	P31040	60	GC05P000232	3.43099	https://www.genecards.org/cgi-bin/carddisp.pl?gene=SDHA
PDXK	Pyridoxal Kinase	Protein Coding	O00764	57	GC21P043719	3.42817	https://www.genecards.org/cgi-bin/carddisp.pl?gene=PDXK
AR	Androgen Receptor	Protein Coding	P10275	64	GC0XP067544	3.42813	https://www.genecards.org/cgi-bin/carddisp.pl?gene=AR
MIR29B2	MicroRNA 29b-2	RNA Gene		27	GC01M207836	3.42665	https://www.genecards.org/cgi-bin/carddisp.pl?gene=MIR29B2
FGFR2	Fibroblast Growth Factor Receptor 2	Protein Coding	P21802	68	GC10M121478	3.42462	https://www.genecards.org/cgi-bin/carddisp.pl?gene=FGFR2
PIK3CB	Phosphatidylinositol-4,5-Bisphosphate 3-Kinase Catalytic Subunit Beta	Protein Coding	P42338	62	GC03M138652	3.42039	https://www.genecards.org/cgi-bin/carddisp.pl?gene=PIK3CB
MRPL20	Mitochondrial Ribosomal Protein L20	Protein Coding	Q9BYC9	43	GC01M001401	3.42023	https://www.genecards.org/cgi-bin/carddisp.pl?gene=MRPL20
PMPCA	Peptidase, Mitochondrial Processing Subunit Alpha	Protein Coding	Q10713	56	GC09P136410	3.42005	https://www.genecards.org/cgi-bin/carddisp.pl?gene=PMPCA
NDUFS8	NADH:Ubiquinone Oxidoreductase Core Subunit S8	Protein Coding	O00217	57	GC11P068030	3.41613	https://www.genecards.org/cgi-bin/carddisp.pl?gene=NDUFS8
NDUFS6	NADH:Ubiquinone Oxidoreductase Subunit S6	Protein Coding	O75380	56	GC05P001801	3.41613	https://www.genecards.org/cgi-bin/carddisp.pl?gene=NDUFS6
ALPL	Alkaline Phosphatase, Biomineralization Associated	Protein Coding	P05186	63	GC01P021508	3.41012	https://www.genecards.org/cgi-bin/carddisp.pl?gene=ALPL
BACE1	Beta-Secretase 1	Protein Coding	P56817	60	GC11M117285	3.40985	https://www.genecards.org/cgi-bin/carddisp.pl?gene=BACE1
COL4A2	Collagen Type IV Alpha 2 Chain	Protein Coding	P08572	59	GC13P110305	3.40874	https://www.genecards.org/cgi-bin/carddisp.pl?gene=COL4A2
EPHA4	EPH Receptor A4	Protein Coding	P54764	63	GC02M221418	3.4048	https://www.genecards.org/cgi-bin/carddisp.pl?gene=EPHA4
PCDH15	Protocadherin Related 15	Protein Coding	Q96QU1	55	GC10M053802	3.40062	https://www.genecards.org/cgi-bin/carddisp.pl?gene=PCDH15
NDUFB9	NADH:Ubiquinone Oxidoreductase Subunit B9	Protein Coding	Q9Y6M9	56	GC08P124539	3.3958	https://www.genecards.org/cgi-bin/carddisp.pl?gene=NDUFB9
NDUFB10	NADH:Ubiquinone Oxidoreductase Subunit B10	Protein Coding	O96000	55	GC16P095804	3.3958	https://www.genecards.org/cgi-bin/carddisp.pl?gene=NDUFB10
SCN1A	Sodium Voltage-Gated Channel Alpha Subunit 1	Protein Coding	P35498	60	GC02M165989	3.3953	https://www.genecards.org/cgi-bin/carddisp.pl?gene=SCN1A
PLEKHG5	Pleckstrin Homology And RhoGEF Domain Containing G5	Protein Coding	O94827	53	GC01M015173	3.39018	https://www.genecards.org/cgi-bin/carddisp.pl?gene=PLEKHG5
COX10	Cytochrome C Oxidase Assembly Factor Heme A:Farnesyltransferase COX10	Protein Coding	Q12887	55	GC17P014069	3.38927	https://www.genecards.org/cgi-bin/carddisp.pl?gene=COX10
ANO5	Anoctamin 5	Protein Coding	Q75V66	52	GC11P021799	3.38754	https://www.genecards.org/cgi-bin/carddisp.pl?gene=ANO5
MSTO1	Misato Mitochondrial Distribution And Morphology Regulator 1	Protein Coding	Q9BUK6	51	GC01P167308	3.38754	https://www.genecards.org/cgi-bin/carddisp.pl?gene=MSTO1
RPE65	Retinoid Isomerohydrolase RPE65	Protein Coding	Q16518	58	GC01M068428	3.38676	https://www.genecards.org/cgi-bin/carddisp.pl?gene=RPE65
SPATA7	Spermatogenesis Associated 7	Protein Coding	Q9P0W8	50	GC14P088384	3.38662	https://www.genecards.org/cgi-bin/carddisp.pl?gene=SPATA7
RNASEH2B	Ribonuclease H2 Subunit B	Protein Coding	Q5TBB1	50	GC13P050909	3.38142	https://www.genecards.org/cgi-bin/carddisp.pl?gene=RNASEH2B
DNAJC4	DnaJ Heat Shock Protein Family (Hsp40) Member C4	Protein Coding	Q9NNZ3	42	GC11P064230	3.37349	https://www.genecards.org/cgi-bin/carddisp.pl?gene=DNAJC4
EMD	Emerin	Protein Coding	P50402	58	GC0XP154379	3.37288	https://www.genecards.org/cgi-bin/carddisp.pl?gene=EMD
MT-TW	Mitochondrially Encoded TRNA-Trp (UGA/G)	RNA Gene		21	GCMTP005514	3.3727	https://www.genecards.org/cgi-bin/carddisp.pl?gene=MT-TW
AIMP1	Aminoacyl TRNA Synthetase Complex Interacting Multifunctional Protein 1	Protein Coding	Q12904	58	GC04P106315	3.37213	https://www.genecards.org/cgi-bin/carddisp.pl?gene=AIMP1
NDUFA11	NADH:Ubiquinone Oxidoreductase Subunit A11	Protein Coding	Q86Y39	51	GC19M005891	3.36939	https://www.genecards.org/cgi-bin/carddisp.pl?gene=NDUFA11
RMDN3	Regulator Of Microtubule Dynamics 3	Protein Coding	Q96TC7	47	GC15M040735	3.36426	https://www.genecards.org/cgi-bin/carddisp.pl?gene=RMDN3
FHL1	Four And A Half LIM Domains 1	Protein Coding	Q13642	58	GC0XP136146	3.36199	https://www.genecards.org/cgi-bin/carddisp.pl?gene=FHL1
LOC129929032	ATAC-STARR-Seq Lymphoblastoid Silent Region 19822	Functional Element		9	GC09P027660	3.35161	https://www.genecards.org/cgi-bin/carddisp.pl?gene=LOC129929032
MT-CO3	Mitochondrially Encoded Cytochrome C Oxidase III	Protein Coding	P00414	41	GCMTP009209	3.34602	https://www.genecards.org/cgi-bin/carddisp.pl?gene=MT-CO3
RLBP1	Retinaldehyde Binding Protein 1	Protein Coding	P12271	57	GC15M089209	3.34371	https://www.genecards.org/cgi-bin/carddisp.pl?gene=RLBP1
DES	Desmin	Protein Coding	P17661	60	GC02P219418	3.34121	https://www.genecards.org/cgi-bin/carddisp.pl?gene=DES
TGFB2	Transforming Growth Factor Beta 2	Protein Coding	P61812	64	GC01P218345	3.33456	https://www.genecards.org/cgi-bin/carddisp.pl?gene=TGFB2
FKTN	Fukutin	Protein Coding	O75072	53	GC09P105558	3.33174	https://www.genecards.org/cgi-bin/carddisp.pl?gene=FKTN
TVP23A	Trans-Golgi Network Vesicle Protein 23 Homolog A	Protein Coding	A6NH52	40	GC16M025924	3.33025	https://www.genecards.org/cgi-bin/carddisp.pl?gene=TVP23A
MT-TI	Mitochondrially Encoded TRNA-Ile (AUU/C)	RNA Gene		22	GCMTP004265	3.31931	https://www.genecards.org/cgi-bin/carddisp.pl?gene=MT-TI
CD40	CD40 Molecule	Protein Coding	P25942	63	GC20P046118	3.31905	https://www.genecards.org/cgi-bin/carddisp.pl?gene=CD40
DAG1	Dystroglycan 1	Protein Coding	Q14118	59	GC03P059881	3.3158	https://www.genecards.org/cgi-bin/carddisp.pl?gene=DAG1
MT-TH	Mitochondrially Encoded TRNA-His (CAU/C)	RNA Gene		22	GCMTP012140	3.31309	https://www.genecards.org/cgi-bin/carddisp.pl?gene=MT-TH
SOX2-OT	SOX2 Overlapping Transcript	RNA Gene		35	GC03P180989	3.30944	https://www.genecards.org/cgi-bin/carddisp.pl?gene=SOX2-OT
LOC130065345	ATAC-STARR-Seq Lymphoblastoid Silent Region 12635	Functional Element		8	GC20P009385	3.30711	https://www.genecards.org/cgi-bin/carddisp.pl?gene=LOC130065345
PCNA	Proliferating Cell Nuclear Antigen	Protein Coding	P12004	63	GC20M005114	3.29874	https://www.genecards.org/cgi-bin/carddisp.pl?gene=PCNA
PGR-AS1	PGR Antisense RNA 1	RNA Gene		20	GC11P101131	3.29851	https://www.genecards.org/cgi-bin/carddisp.pl?gene=PGR-AS1
KIF1B	Kinesin Family Member 1B	Protein Coding	O60333	56	GC01P010210	3.29447	https://www.genecards.org/cgi-bin/carddisp.pl?gene=KIF1B
AAAS	Aladin WD Repeat Nucleoporin	Protein Coding	Q9NRG9	53	GC12M053307	3.29447	https://www.genecards.org/cgi-bin/carddisp.pl?gene=AAAS
FOS	Fos Proto-Oncogene, AP-1 Transcription Factor Subunit	Protein Coding	P01100	64	GC14P075278	3.28679	https://www.genecards.org/cgi-bin/carddisp.pl?gene=FOS
ATL3	Atlastin GTPase 3	Protein Coding	Q6DD88	51	GC11M063624	3.28201	https://www.genecards.org/cgi-bin/carddisp.pl?gene=ATL3
NDUFA2	NADH:Ubiquinone Oxidoreductase Subunit A2	Protein Coding	O43678	53	GC05M140803	3.28153	https://www.genecards.org/cgi-bin/carddisp.pl?gene=NDUFA2
ZP2	Zona Pellucida Glycoprotein 2	Protein Coding	Q05996	51	GC16M026298	3.28096	https://www.genecards.org/cgi-bin/carddisp.pl?gene=ZP2
FBXO42	F-Box Protein 42	Protein Coding	Q6P3S6	43	GC01M016343	3.28	https://www.genecards.org/cgi-bin/carddisp.pl?gene=FBXO42
SOX10	SRY-Box Transcription Factor 10	Protein Coding	P56693	58	GC22M081070	3.27403	https://www.genecards.org/cgi-bin/carddisp.pl?gene=SOX10
VRK1	VRK Serine/Threonine Kinase 1	Protein Coding	Q99986	60	GC14P096797	3.26189	https://www.genecards.org/cgi-bin/carddisp.pl?gene=VRK1
HSPB8	Heat Shock Protein Family B (Small) Member 8	Protein Coding	Q9UJY1	58	GC12P119173	3.26154	https://www.genecards.org/cgi-bin/carddisp.pl?gene=HSPB8
EEF2	Eukaryotic Translation Elongation Factor 2	Protein Coding	P13639	62	GC19M003976	3.26143	https://www.genecards.org/cgi-bin/carddisp.pl?gene=EEF2
DGUOK	Deoxyguanosine Kinase	Protein Coding	Q16854	56	GC02P073926	3.25972	https://www.genecards.org/cgi-bin/carddisp.pl?gene=DGUOK
HEXB	Hexosaminidase Subunit Beta	Protein Coding	P07686	60	GC05P074640	3.25655	https://www.genecards.org/cgi-bin/carddisp.pl?gene=HEXB
CISD2	CDGSH Iron Sulfur Domain 2	Protein Coding	Q8N5K1	54	GC04P102868	3.25253	https://www.genecards.org/cgi-bin/carddisp.pl?gene=CISD2
MIR26B	MicroRNA 26b	RNA Gene		31	GC02P218402	3.25084	https://www.genecards.org/cgi-bin/carddisp.pl?gene=MIR26B
ABCA4	ATP Binding Cassette Subfamily A Member 4	Protein Coding	P78363	57	GC01M093992	3.25068	https://www.genecards.org/cgi-bin/carddisp.pl?gene=ABCA4
PRPH2	Peripherin 2	Protein Coding	P23942	52	GC06M097344	3.25068	https://www.genecards.org/cgi-bin/carddisp.pl?gene=PRPH2
TRIM8	Tripartite Motif Containing 8	Protein Coding	Q9BZR9	50	GC10P113132	3.25068	https://www.genecards.org/cgi-bin/carddisp.pl?gene=TRIM8
DGCR5	DiGeorge Syndrome Critical Region Gene 5	RNA Gene		29	GC22P075359	3.24634	https://www.genecards.org/cgi-bin/carddisp.pl?gene=DGCR5
NDUFAF4	NADH:Ubiquinone Oxidoreductase Complex Assembly Factor 4	Protein Coding	Q9P032	55	GC06M096889	3.24182	https://www.genecards.org/cgi-bin/carddisp.pl?gene=NDUFAF4
SEPTIN9	Septin 9	Protein Coding	Q9UHD8	53	GC17P123942	3.2404	https://www.genecards.org/cgi-bin/carddisp.pl?gene=SEPTIN9
PRPH	Peripherin	Protein Coding	P41219	55	GC12P061652	3.23719	https://www.genecards.org/cgi-bin/carddisp.pl?gene=PRPH
KCNC3	Potassium Voltage-Gated Channel Subfamily C Member 3	Protein Coding	Q14003	58	GC19M097248	3.2316	https://www.genecards.org/cgi-bin/carddisp.pl?gene=KCNC3
TACR1	Tachykinin Receptor 1	Protein Coding	P25103	58	GC02M075662	3.23159	https://www.genecards.org/cgi-bin/carddisp.pl?gene=TACR1
ARHGEF10	Rho Guanine Nucleotide Exchange Factor 10	Protein Coding	O15013	55	GC08P001823	3.22815	https://www.genecards.org/cgi-bin/carddisp.pl?gene=ARHGEF10
FKRP	Fukutin Related Protein	Protein Coding	Q9H9S5	52	GC19P123289	3.22815	https://www.genecards.org/cgi-bin/carddisp.pl?gene=FKRP
HNMT	Histamine N-Methyltransferase	Protein Coding	P50135	58	GC02P137964	3.22814	https://www.genecards.org/cgi-bin/carddisp.pl?gene=HNMT
AIPL1	Aryl Hydrocarbon Receptor Interacting Protein Like 1	Protein Coding	Q9NZN9	54	GC17M006393	3.22681	https://www.genecards.org/cgi-bin/carddisp.pl?gene=AIPL1
TULP1	TUB Like Protein 1	Protein Coding	O00294	54	GC06M097250	3.22681	https://www.genecards.org/cgi-bin/carddisp.pl?gene=TULP1
ORAI1	ORAI Calcium Release-Activated Calcium Modulator 1	Protein Coding	Q96D31	58	GC12P134704	3.21864	https://www.genecards.org/cgi-bin/carddisp.pl?gene=ORAI1
DNA2	DNA Replication Helicase/Nuclease 2	Protein Coding	P51530	53	GC10M068414	3.21864	https://www.genecards.org/cgi-bin/carddisp.pl?gene=DNA2
PAX6	Paired Box 6	Protein Coding	P26367	60	GC11M031784	3.21709	https://www.genecards.org/cgi-bin/carddisp.pl?gene=PAX6
CDK1	Cyclin Dependent Kinase 1	Protein Coding	P06493	61	GC10P060772	3.21143	https://www.genecards.org/cgi-bin/carddisp.pl?gene=CDK1
MRPS34	Mitochondrial Ribosomal Protein S34	Protein Coding	P82930	48	GC16M001771	3.21113	https://www.genecards.org/cgi-bin/carddisp.pl?gene=MRPS34
NPEPPS	Aminopeptidase Puromycin Sensitive	Protein Coding	P55786	55	GC17P047522	3.21053	https://www.genecards.org/cgi-bin/carddisp.pl?gene=NPEPPS
PIK3C3	Phosphatidylinositol 3-Kinase Catalytic Subunit Type 3	Protein Coding	Q8NEB9	62	GC18P041955	3.20652	https://www.genecards.org/cgi-bin/carddisp.pl?gene=PIK3C3
FABP5	Fatty Acid Binding Protein 5	Protein Coding	Q01469	55	GC08P081282	3.20636	https://www.genecards.org/cgi-bin/carddisp.pl?gene=FABP5
FDX2	Ferredoxin 2	Protein Coding	Q6P4F2	47	GC19M096164	3.20235	https://www.genecards.org/cgi-bin/carddisp.pl?gene=FDX2
FOXRED1	FAD Dependent Oxidoreductase Domain Containing 1	Protein Coding	Q96CU9	53	GC11P126269	3.19891	https://www.genecards.org/cgi-bin/carddisp.pl?gene=FOXRED1
NUBPL	NUBP Iron-Sulfur Cluster Assembly Factor, Mitochondrial	Protein Coding	Q8TB37	52	GC14P031489	3.19891	https://www.genecards.org/cgi-bin/carddisp.pl?gene=NUBPL
QKI	QKI, KH Domain Containing RNA Binding	Protein Coding	Q96PU8	54	GC06P163414	3.19879	https://www.genecards.org/cgi-bin/carddisp.pl?gene=QKI
UBQLN4	Ubiquilin 4	Protein Coding	Q9NRR5	52	GC01M164007	3.19322	https://www.genecards.org/cgi-bin/carddisp.pl?gene=UBQLN4
DRP2	Dystrophin Related Protein 2	Protein Coding	Q13474	47	GC0XP101219	3.19045	https://www.genecards.org/cgi-bin/carddisp.pl?gene=DRP2
SACS	Sacsin Molecular Chaperone	Protein Coding	Q9NZJ4	50	GC13M023288	3.18644	https://www.genecards.org/cgi-bin/carddisp.pl?gene=SACS
TTC19	Tetratricopeptide Repeat Domain 19	Protein Coding	Q6DKK2	51	GC17P015999	3.18547	https://www.genecards.org/cgi-bin/carddisp.pl?gene=TTC19
ACTG1	Actin Gamma 1	Protein Coding	P63261	59	GC17M081509	3.17932	https://www.genecards.org/cgi-bin/carddisp.pl?gene=ACTG1
CASD1	CAS1 Domain Containing 1	Protein Coding	Q96PB1	47	GC07P094509	3.17743	https://www.genecards.org/cgi-bin/carddisp.pl?gene=CASD1
BCR	BCR Activator Of RhoGEF And GTPase	Protein Coding	P11274	65	GC22P023179	3.17286	https://www.genecards.org/cgi-bin/carddisp.pl?gene=BCR
TOR2A	Torsin Family 2 Member A	Protein Coding	Q5JU69	48	GC09M128109	3.17091	https://www.genecards.org/cgi-bin/carddisp.pl?gene=TOR2A
PMM2	Phosphomannomutase 2	Protein Coding	O15305	59	GC16P008788	3.16953	https://www.genecards.org/cgi-bin/carddisp.pl?gene=PMM2
TMEM240	Transmembrane Protein 240	Protein Coding	Q5SV17	45	GC01M015026	3.1693	https://www.genecards.org/cgi-bin/carddisp.pl?gene=TMEM240
TYMP	Thymidine Phosphorylase	Protein Coding	P19971	60	GC22M050525	3.16179	https://www.genecards.org/cgi-bin/carddisp.pl?gene=TYMP
NDRG1	N-Myc Downstream Regulated 1	Protein Coding	Q92597	58	GC08M133237	3.16179	https://www.genecards.org/cgi-bin/carddisp.pl?gene=NDRG1
PMP2	Peripheral Myelin Protein 2	Protein Coding	P02689	54	GC08M081440	3.16179	https://www.genecards.org/cgi-bin/carddisp.pl?gene=PMP2
DHTKD1	Dehydrogenase E1 And Transketolase Domain Containing 1	Protein Coding	Q96HY7	53	GC10P012068	3.16179	https://www.genecards.org/cgi-bin/carddisp.pl?gene=DHTKD1
ITGB5	Integrin Subunit Beta 5	Protein Coding	P18084	56	GC03M124761	3.15962	https://www.genecards.org/cgi-bin/carddisp.pl?gene=ITGB5
PDK3	Pyruvate Dehydrogenase Kinase 3	Protein Coding	Q15120	57	GC0XP024465	3.15944	https://www.genecards.org/cgi-bin/carddisp.pl?gene=PDK3
SCO2	Synthesis Of Cytochrome C Oxidase 2	Protein Coding	O43819	57	GC22M050523	3.15944	https://www.genecards.org/cgi-bin/carddisp.pl?gene=SCO2
MTMR14	Myotubularin Related Protein 14	Protein Coding	Q8NCE2	56	GC03P009649	3.15944	https://www.genecards.org/cgi-bin/carddisp.pl?gene=MTMR14
SGCG	Sarcoglycan Gamma	Protein Coding	Q13326	55	GC13P023160	3.15944	https://www.genecards.org/cgi-bin/carddisp.pl?gene=SGCG
SPEG	Striated Muscle Enriched Protein Kinase	Protein Coding	Q15772	54	GC02P219434	3.15944	https://www.genecards.org/cgi-bin/carddisp.pl?gene=SPEG
MYOT	Myotilin	Protein Coding	Q9UBF9	52	GC05P137867	3.15944	https://www.genecards.org/cgi-bin/carddisp.pl?gene=MYOT
POMGNT2	Protein O-Linked Mannose N-Acetylglucosaminyltransferase 2 (Beta 1,4-)	Protein Coding	Q8NAT1	50	GC03M043121	3.15944	https://www.genecards.org/cgi-bin/carddisp.pl?gene=POMGNT2
FBXO38	F-Box Protein 38	Protein Coding	Q6PIJ6	49	GC05P148383	3.15944	https://www.genecards.org/cgi-bin/carddisp.pl?gene=FBXO38
TNNT1	Troponin T1, Slow Skeletal Type	Protein Coding	P13805	55	GC19M055132	3.1504	https://www.genecards.org/cgi-bin/carddisp.pl?gene=TNNT1
NEU1	Neuraminidase 1	Protein Coding	Q99519	59	GC06M031857	3.14648	https://www.genecards.org/cgi-bin/carddisp.pl?gene=NEU1
SRGAP2	SLIT-ROBO Rho GTPase Activating Protein 2	Protein Coding	O75044	49	GC01P206203	3.1439	https://www.genecards.org/cgi-bin/carddisp.pl?gene=SRGAP2
ACVR1	Activin A Receptor Type 1	Protein Coding	Q04771	64	GC02M157736	3.1353	https://www.genecards.org/cgi-bin/carddisp.pl?gene=ACVR1
KRIT1	KRIT1 Ankyrin Repeat Containing	Protein Coding	O00522	54	GC07M092198	3.1353	https://www.genecards.org/cgi-bin/carddisp.pl?gene=KRIT1
ISG15	ISG15 Ubiquitin Like Modifier	Protein Coding	P05161	59	GC01P001001	3.13497	https://www.genecards.org/cgi-bin/carddisp.pl?gene=ISG15
MSX1	Msh Homeobox 1	Protein Coding	P28360	58	GC04P005232	3.12919	https://www.genecards.org/cgi-bin/carddisp.pl?gene=MSX1
XIRP2	Xin Actin Binding Repeat Containing 2	Protein Coding	A4UGR9	44	GC02P166888	3.128	https://www.genecards.org/cgi-bin/carddisp.pl?gene=XIRP2
CD27	CD27 Molecule	Protein Coding	P26842	59	GC12P042087	3.12581	https://www.genecards.org/cgi-bin/carddisp.pl?gene=CD27
KCNA1	Potassium Voltage-Gated Channel Subfamily A Member 1	Protein Coding	Q09470	58	GC12P042065	3.12549	https://www.genecards.org/cgi-bin/carddisp.pl?gene=KCNA1
GRIN2A	Glutamate Ionotropic Receptor NMDA Type Subunit 2A	Protein Coding	Q12879	64	GC16M009753	3.12466	https://www.genecards.org/cgi-bin/carddisp.pl?gene=GRIN2A
AGT	Angiotensinogen	Protein Coding	P01019	63	GC01M230690	3.1215	https://www.genecards.org/cgi-bin/carddisp.pl?gene=AGT
PRF1	Perforin 1	Protein Coding	P14222	59	GC10M070597	3.11998	https://www.genecards.org/cgi-bin/carddisp.pl?gene=PRF1
DRD5	Dopamine Receptor D5	Protein Coding	P21918	59	GC04P009783	3.11822	https://www.genecards.org/cgi-bin/carddisp.pl?gene=DRD5
TRPV4	Transient Receptor Potential Cation Channel Subfamily V Member 4	Protein Coding	Q9HBA0	60	GC12M109783	3.11505	https://www.genecards.org/cgi-bin/carddisp.pl?gene=TRPV4
CLCN1	Chloride Voltage-Gated Channel 1	Protein Coding	P35523	56	GC07P143316	3.11505	https://www.genecards.org/cgi-bin/carddisp.pl?gene=CLCN1
LITAF	Lipopolysaccharide Induced TNF Factor	Protein Coding	Q99732	56	GC16M011547	3.11505	https://www.genecards.org/cgi-bin/carddisp.pl?gene=LITAF
PMP22	Peripheral Myelin Protein 22	Protein Coding	Q01453	55	GC17M015229	3.11505	https://www.genecards.org/cgi-bin/carddisp.pl?gene=PMP22
SBF1	SET Binding Factor 1	Protein Coding	O95248	55	GC22M079487	3.11505	https://www.genecards.org/cgi-bin/carddisp.pl?gene=SBF1
PRX	Periaxin	Protein Coding	Q9BXM0	54	GC19M040393	3.11505	https://www.genecards.org/cgi-bin/carddisp.pl?gene=PRX
SH3TC2	SH3 Domain And Tetratricopeptide Repeats 2	Protein Coding	Q8TF17	51	GC05M148923	3.11505	https://www.genecards.org/cgi-bin/carddisp.pl?gene=SH3TC2
SPTAN1	Spectrin Alpha, Non-Erythrocytic 1	Protein Coding	Q13813	62	GC09P128552	3.11255	https://www.genecards.org/cgi-bin/carddisp.pl?gene=SPTAN1
TACR3	Tachykinin Receptor 3	Protein Coding	P29371	62	GC04M103586	3.1102	https://www.genecards.org/cgi-bin/carddisp.pl?gene=TACR3
FGB	Fibrinogen Beta Chain	Protein Coding	P02675	59	GC04P154693	3.1102	https://www.genecards.org/cgi-bin/carddisp.pl?gene=FGB
DLEU2	Deleted In Lymphocytic Leukemia 2	RNA Gene		31	GC13M049913	3.10851	https://www.genecards.org/cgi-bin/carddisp.pl?gene=DLEU2
DCC	DCC Netrin 1 Receptor	Protein Coding	P43146	59	GC18P052340	3.09801	https://www.genecards.org/cgi-bin/carddisp.pl?gene=DCC
MC1R	Melanocortin 1 Receptor	Protein Coding	Q01726	60	GC16P089912	3.0963	https://www.genecards.org/cgi-bin/carddisp.pl?gene=MC1R
TCF4	Transcription Factor 4	Protein Coding	P15884	60	GC18M055222	3.09519	https://www.genecards.org/cgi-bin/carddisp.pl?gene=TCF4
GRIN1	Glutamate Ionotropic Receptor NMDA Type Subunit 1	Protein Coding	Q05586	63	GC09P137138	3.0863	https://www.genecards.org/cgi-bin/carddisp.pl?gene=GRIN1
TREX1	Three Prime Repair Exonuclease 1	Protein Coding	Q9NSU2	55	GC03P059849	3.08618	https://www.genecards.org/cgi-bin/carddisp.pl?gene=TREX1
GLE1	GLE1 RNA Export Mediator	Protein Coding	Q53GS7	53	GC09P128504	3.08618	https://www.genecards.org/cgi-bin/carddisp.pl?gene=GLE1
ARID1A	AT-Rich Interaction Domain 1A	Protein Coding	O14497	58	GC01P026693	3.08616	https://www.genecards.org/cgi-bin/carddisp.pl?gene=ARID1A
CYLD	CYLD Lysine 63 Deubiquitinase	Protein Coding	Q9NQC7	60	GC16P050742	3.08414	https://www.genecards.org/cgi-bin/carddisp.pl?gene=CYLD
DYRK1A	Dual Specificity Tyrosine Phosphorylation Regulated Kinase 1A	Protein Coding	Q13627	63	GC21P037365	3.08207	https://www.genecards.org/cgi-bin/carddisp.pl?gene=DYRK1A
CSTB	Cystatin B	Protein Coding	P04080	59	GC21M043772	3.07965	https://www.genecards.org/cgi-bin/carddisp.pl?gene=CSTB
TECTA	Tectorin Alpha	Protein Coding	O75443	51	GC11P121101	3.07918	https://www.genecards.org/cgi-bin/carddisp.pl?gene=TECTA
LOC126859869	MED14-Independent Group 3 Enhancer GRCh37_chr6:162484237-162485436	Functional Element		2	GC06P162063	3.07552	https://www.genecards.org/cgi-bin/carddisp.pl?gene=LOC126859869
LOC126859870	P300/CBP Strongly-Dependent Group 1 Enhancer GRCh37_chr6:162520224-162521423	Functional Element		2	GC06P162099	3.07552	https://www.genecards.org/cgi-bin/carddisp.pl?gene=LOC126859870
SERPINA1	Serpin Family A Member 1	Protein Coding	P01009	62	GC14M094376	3.07229	https://www.genecards.org/cgi-bin/carddisp.pl?gene=SERPINA1
COL3A1	Collagen Type III Alpha 1 Chain	Protein Coding	P02461	61	GC02P188974	3.07108	https://www.genecards.org/cgi-bin/carddisp.pl?gene=COL3A1
FGA	Fibrinogen Alpha Chain	Protein Coding	P02671	63	GC04M154583	3.06729	https://www.genecards.org/cgi-bin/carddisp.pl?gene=FGA
CHRNA3	Cholinergic Receptor Nicotinic Alpha 3 Subunit	Protein Coding	P32297	58	GC15M152004	3.06729	https://www.genecards.org/cgi-bin/carddisp.pl?gene=CHRNA3
DLGAP4	DLG Associated Protein 4	Protein Coding	Q9Y2H0	51	GC20P042409	3.06729	https://www.genecards.org/cgi-bin/carddisp.pl?gene=DLGAP4
BLMH	Bleomycin Hydrolase	Protein Coding	Q13867	57	GC17M030248	3.06666	https://www.genecards.org/cgi-bin/carddisp.pl?gene=BLMH
BCS1L	BCS1 Homolog, Ubiquinol-Cytochrome C Reductase Complex Chaperone	Protein Coding	Q9Y276	57	GC02P218658	3.05825	https://www.genecards.org/cgi-bin/carddisp.pl?gene=BCS1L
AOPEP	Aminopeptidase O (Putative)	Protein Coding	Q8N6M6	50	GC09P102152	3.05823	https://www.genecards.org/cgi-bin/carddisp.pl?gene=AOPEP
LGALS7	Galectin 7	Protein Coding	P47929	45	GC19M038770	3.05603	https://www.genecards.org/cgi-bin/carddisp.pl?gene=LGALS7
DESI1	Desumoylating Isopeptidase 1	Protein Coding	Q6ICB0	41	GC22M041598	3.05603	https://www.genecards.org/cgi-bin/carddisp.pl?gene=DESI1
LGALS7B	Galectin 7B	Protein Coding	P47929	40	GC19P123003	3.05603	https://www.genecards.org/cgi-bin/carddisp.pl?gene=LGALS7B
DNLZ	DNL-Type Zinc Finger	Protein Coding	Q5SXM8	39	GC09M136359	3.05603	https://www.genecards.org/cgi-bin/carddisp.pl?gene=DNLZ
ICE1	Interactor Of Little Elongation Complex ELL Subunit 1	Protein Coding	Q9Y2F5	37	GC05P005421	3.05603	https://www.genecards.org/cgi-bin/carddisp.pl?gene=ICE1
DZIP1L	DAZ Interacting Zinc Finger Protein 1 Like	Protein Coding	Q8IYY4	48	GC03M138061	3.05522	https://www.genecards.org/cgi-bin/carddisp.pl?gene=DZIP1L
DAO	D-Amino Acid Oxidase	Protein Coding	P14920	58	GC12P108870	3.04916	https://www.genecards.org/cgi-bin/carddisp.pl?gene=DAO
SNAP25	Synaptosome Associated Protein 25	Protein Coding	P60880	62	GC20P010226	3.04799	https://www.genecards.org/cgi-bin/carddisp.pl?gene=SNAP25
NDUFA8	NADH:Ubiquinone Oxidoreductase Subunit A8	Protein Coding	P51970	55	GC09M122132	3.04734	https://www.genecards.org/cgi-bin/carddisp.pl?gene=NDUFA8
SCN9A	Sodium Voltage-Gated Channel Alpha Subunit 9	Protein Coding	Q15858	60	GC02M166195	3.04508	https://www.genecards.org/cgi-bin/carddisp.pl?gene=SCN9A
ZAP70	Zeta Chain Of T Cell Receptor Associated Protein Kinase 70	Protein Coding	P43403	64	GC02P098200	3.03832	https://www.genecards.org/cgi-bin/carddisp.pl?gene=ZAP70
TCL1B	TCL1 Family AKT Coactivator B	Protein Coding	O95988	45	GC14P095686	3.03832	https://www.genecards.org/cgi-bin/carddisp.pl?gene=TCL1B
MIRLET7I	MicroRNA Let-7i	RNA Gene		30	GC12P063310	3.03638	https://www.genecards.org/cgi-bin/carddisp.pl?gene=MIRLET7I
GJA1	Gap Junction Protein Alpha 1	Protein Coding	P17302	63	GC06P146071	3.03626	https://www.genecards.org/cgi-bin/carddisp.pl?gene=GJA1
CAPN3	Calpain 3	Protein Coding	P20807	60	GC15P042359	3.03522	https://www.genecards.org/cgi-bin/carddisp.pl?gene=CAPN3
GARS1	Glycyl-TRNA Synthetase 1	Protein Coding	P41250	58	GC07P030580	3.03522	https://www.genecards.org/cgi-bin/carddisp.pl?gene=GARS1
GNB4	G Protein Subunit Beta 4	Protein Coding	Q9HAV0	55	GC03M179397	3.03522	https://www.genecards.org/cgi-bin/carddisp.pl?gene=GNB4
MIR106B	MicroRNA 106b	RNA Gene		31	GC07M105744	3.03399	https://www.genecards.org/cgi-bin/carddisp.pl?gene=MIR106B
ATXN7L3-AS1	ATXN7L3 Antisense RNA 1	RNA Gene		19	GC17P123098	3.03076	https://www.genecards.org/cgi-bin/carddisp.pl?gene=ATXN7L3-AS1
MTFMT	Mitochondrial Methionyl-TRNA Formyltransferase	Protein Coding	Q96DP5	52	GC15M065001	3.02915	https://www.genecards.org/cgi-bin/carddisp.pl?gene=MTFMT
IDE	Insulin Degrading Enzyme	Protein Coding	P14735	61	GC10M092451	3.02811	https://www.genecards.org/cgi-bin/carddisp.pl?gene=IDE
PDE6A	Phosphodiesterase 6A	Protein Coding	P16499	58	GC05M149857	3.02626	https://www.genecards.org/cgi-bin/carddisp.pl?gene=PDE6A
NR2E3	Nuclear Receptor Subfamily 2 Group E Member 3	Protein Coding	Q9Y5X4	55	GC15P071792	3.02626	https://www.genecards.org/cgi-bin/carddisp.pl?gene=NR2E3
CRX	Cone-Rod Homeobox	Protein Coding	O43186	54	GC19P047819	3.02626	https://www.genecards.org/cgi-bin/carddisp.pl?gene=CRX
CNGB3	Cyclic Nucleotide Gated Channel Subunit Beta 3	Protein Coding	Q9NQW8	53	GC08M086553	3.02626	https://www.genecards.org/cgi-bin/carddisp.pl?gene=CNGB3
ADAMTSL2	ADAMTS Like 2	Protein Coding	Q86TH1	52	GC09P144185	3.02626	https://www.genecards.org/cgi-bin/carddisp.pl?gene=ADAMTSL2
CDHR1	Cadherin Related Family Member 1	Protein Coding	Q96JP9	52	GC10P084194	3.02626	https://www.genecards.org/cgi-bin/carddisp.pl?gene=CDHR1
LCA5	Lebercilin LCA5	Protein Coding	Q86VQ0	51	GC06M079484	3.02626	https://www.genecards.org/cgi-bin/carddisp.pl?gene=LCA5
SLC38A8	Solute Carrier Family 38 Member 8	Protein Coding	A6NNN8	45	GC16M084009	3.02626	https://www.genecards.org/cgi-bin/carddisp.pl?gene=SLC38A8
MPV17	Mitochondrial Inner Membrane Protein MPV17	Protein Coding	P39210	54	GC02M027309	3.02141	https://www.genecards.org/cgi-bin/carddisp.pl?gene=MPV17
TTBK2	Tau Tubulin Kinase 2	Protein Coding	Q6IQ55	56	GC15M042738	3.01798	https://www.genecards.org/cgi-bin/carddisp.pl?gene=TTBK2
SLC12A6	Solute Carrier Family 12 Member 6	Protein Coding	Q9UHW9	59	GC15M034229	3.01462	https://www.genecards.org/cgi-bin/carddisp.pl?gene=SLC12A6
TMPRSS3	Transmembrane Serine Protease 3	Protein Coding	P57727	55	GC21M042371	3.01424	https://www.genecards.org/cgi-bin/carddisp.pl?gene=TMPRSS3
GFRA2	GDNF Family Receptor Alpha 2	Protein Coding	O00451	55	GC08M021690	3.01413	https://www.genecards.org/cgi-bin/carddisp.pl?gene=GFRA2
NDE1	NudE Neurodevelopment Protein 1	Protein Coding	Q9NXR1	54	GC16P096135	3.0118	https://www.genecards.org/cgi-bin/carddisp.pl?gene=NDE1
HINT1	Histidine Triad Nucleotide Binding Protein 1	Protein Coding	P49773	58	GC05M131159	3.01168	https://www.genecards.org/cgi-bin/carddisp.pl?gene=HINT1
LINC02605	Long Intergenic Non-Protein Coding RNA 2605	RNA Gene		22	GC08P078838	3.01165	https://www.genecards.org/cgi-bin/carddisp.pl?gene=LINC02605
TUBB4B	Tubulin Beta 4B Class IVb	Protein Coding	P68371	55	GC09P137241	3.0099	https://www.genecards.org/cgi-bin/carddisp.pl?gene=TUBB4B
ELOVL5	ELOVL Fatty Acid Elongase 5	Protein Coding	Q9NYP7	56	GC06M053267	3.00968	https://www.genecards.org/cgi-bin/carddisp.pl?gene=ELOVL5
GJC2	Gap Junction Protein Gamma 2	Protein Coding	Q5T442	54	GC01P231789	3.00968	https://www.genecards.org/cgi-bin/carddisp.pl?gene=GJC2
GFPT1	Glutamine--Fructose-6-Phosphate Transaminase 1	Protein Coding	Q06210	59	GC02M069319	2.99232	https://www.genecards.org/cgi-bin/carddisp.pl?gene=GFPT1
IDH1	Isocitrate Dehydrogenase (NADP(+)) 1	Protein Coding	O75874	66	GC02M208236	2.99182	https://www.genecards.org/cgi-bin/carddisp.pl?gene=IDH1
PYROXD1	Pyridine Nucleotide-Disulphide Oxidoreductase Domain 1	Protein Coding	Q8WU10	49	GC12P021437	2.99142	https://www.genecards.org/cgi-bin/carddisp.pl?gene=PYROXD1
SLC5A7	Solute Carrier Family 5 Member 7	Protein Coding	Q9GZV3	56	GC02P107969	2.98848	https://www.genecards.org/cgi-bin/carddisp.pl?gene=SLC5A7
TMEM43	Transmembrane Protein 43	Protein Coding	Q9BTV4	55	GC03P022877	2.98848	https://www.genecards.org/cgi-bin/carddisp.pl?gene=TMEM43
SLC35D1	Solute Carrier Family 35 Member D1	Protein Coding	Q9NTN3	52	GC01M066999	2.98672	https://www.genecards.org/cgi-bin/carddisp.pl?gene=SLC35D1
MYO15A	Myosin XVA	Protein Coding	Q9UKN7	48	GC17P018108	2.98479	https://www.genecards.org/cgi-bin/carddisp.pl?gene=MYO15A
ATP7A	ATPase Copper Transporting Alpha	Protein Coding	Q04656	58	GC0XP078188	2.97886	https://www.genecards.org/cgi-bin/carddisp.pl?gene=ATP7A
NDUFA13	NADH:Ubiquinone Oxidoreductase Subunit A13	Protein Coding	Q9P0J0	56	GC19P019515	2.97849	https://www.genecards.org/cgi-bin/carddisp.pl?gene=NDUFA13
NTRK1	Neurotrophic Receptor Tyrosine Kinase 1	Protein Coding	P04629	62	GC01P156815	2.97816	https://www.genecards.org/cgi-bin/carddisp.pl?gene=NTRK1
PLP1	Proteolipid Protein 1	Protein Coding	P60201	56	GC0XP103773	2.978	https://www.genecards.org/cgi-bin/carddisp.pl?gene=PLP1
SMAD5-AS1	SMAD5 Antisense RNA 1	RNA Gene	Q9Y6J3	31	GC05M136129	2.97637	https://www.genecards.org/cgi-bin/carddisp.pl?gene=SMAD5-AS1
HCK	HCK Proto-Oncogene, Src Family Tyrosine Kinase	Protein Coding	P08631	62	GC20P032052	2.97386	https://www.genecards.org/cgi-bin/carddisp.pl?gene=HCK
BMX	BMX Non-Receptor Tyrosine Kinase	Protein Coding	P51813	58	GC0XP015464	2.97386	https://www.genecards.org/cgi-bin/carddisp.pl?gene=BMX
PRDM1	PR/SET Domain 1	Protein Coding	O75626	58	GC06P145634	2.97386	https://www.genecards.org/cgi-bin/carddisp.pl?gene=PRDM1
PLEK	Pleckstrin	Protein Coding	P08567	53	GC02P068365	2.97378	https://www.genecards.org/cgi-bin/carddisp.pl?gene=PLEK
PLEK2	Pleckstrin 2	Protein Coding	Q9NYT0	50	GC14M067386	2.97378	https://www.genecards.org/cgi-bin/carddisp.pl?gene=PLEK2
GJB6	Gap Junction Protein Beta 6	Protein Coding	O95452	55	GC13M020221	2.96476	https://www.genecards.org/cgi-bin/carddisp.pl?gene=GJB6
SLC2A7	Solute Carrier Family 2 Member 7	Protein Coding	Q6PXP3	44	GC01M008992	2.96406	https://www.genecards.org/cgi-bin/carddisp.pl?gene=SLC2A7
HLA-DRB5	Major Histocompatibility Complex, Class II, DR Beta 5	Protein Coding	Q30154	51	GC06M097155	2.95781	https://www.genecards.org/cgi-bin/carddisp.pl?gene=HLA-DRB5
DDHD2	DDHD Domain Containing 2	Protein Coding	O94830	52	GC08P038225	2.95608	https://www.genecards.org/cgi-bin/carddisp.pl?gene=DDHD2
IBA57	Iron-Sulfur Cluster Assembly Factor IBA57	Protein Coding	Q5T440	48	GC01P228165	2.95466	https://www.genecards.org/cgi-bin/carddisp.pl?gene=IBA57
HSD17B4	Hydroxysteroid 17-Beta Dehydrogenase 4	Protein Coding	P51659	59	GC05P119452	2.95199	https://www.genecards.org/cgi-bin/carddisp.pl?gene=HSD17B4
DPYD	Dihydropyrimidine Dehydrogenase	Protein Coding	Q12882	65	GC01M097015	2.94634	https://www.genecards.org/cgi-bin/carddisp.pl?gene=DPYD
SUGT1	SGT1 Homolog, MIS12 Kinetochore Complex Assembly Cochaperone	Protein Coding	Q9Y2Z0	45	GC13P052652	2.94634	https://www.genecards.org/cgi-bin/carddisp.pl?gene=SUGT1
COL6A1	Collagen Type VI Alpha 1 Chain	Protein Coding	P12109	59	GC21P045981	2.94558	https://www.genecards.org/cgi-bin/carddisp.pl?gene=COL6A1
PON3	Paraoxonase 3	Protein Coding	Q15166	57	GC07M095359	2.94558	https://www.genecards.org/cgi-bin/carddisp.pl?gene=PON3
GAN	Gigaxonin	Protein Coding	Q9H2C0	53	GC16P098135	2.94558	https://www.genecards.org/cgi-bin/carddisp.pl?gene=GAN
SGCB	Sarcoglycan Beta	Protein Coding	Q16585	52	GC04M052019	2.94558	https://www.genecards.org/cgi-bin/carddisp.pl?gene=SGCB
PMS2	PMS1 Homolog 2, Mismatch Repair System Component	Protein Coding	P54278	62	GC07M005973	2.94535	https://www.genecards.org/cgi-bin/carddisp.pl?gene=PMS2
SLC6A8	Solute Carrier Family 6 Member 8	Protein Coding	P48029	59	GC0XP153704	2.94508	https://www.genecards.org/cgi-bin/carddisp.pl?gene=SLC6A8
SHH	Sonic Hedgehog Signaling Molecule	Protein Coding	Q15465	64	GC07M155799	2.94507	https://www.genecards.org/cgi-bin/carddisp.pl?gene=SHH
REST	RE1 Silencing Transcription Factor	Protein Coding	Q13127	56	GC04P056907	2.93486	https://www.genecards.org/cgi-bin/carddisp.pl?gene=REST
FARP2	FERM, ARH/RhoGEF And Pleckstrin Domain Protein 2	Protein Coding	O94887	50	GC02P241357	2.92845	https://www.genecards.org/cgi-bin/carddisp.pl?gene=FARP2
TEX15	Testis Expressed 15, Meiosis And Synapsis Associated	Protein Coding	Q9BXT5	45	GC08M030831	2.92845	https://www.genecards.org/cgi-bin/carddisp.pl?gene=TEX15
FATE1	Fetal And Adult Testis Expressed 1	Protein Coding	Q969F0	41	GC0XP151716	2.92845	https://www.genecards.org/cgi-bin/carddisp.pl?gene=FATE1
CRH	Corticotropin Releasing Hormone	Protein Coding	P06850	56	GC08M066176	2.92518	https://www.genecards.org/cgi-bin/carddisp.pl?gene=CRH
PRPF31	Pre-MRNA Processing Factor 31	Protein Coding	Q8WWY3	55	GC19P123664	2.92488	https://www.genecards.org/cgi-bin/carddisp.pl?gene=PRPF31
APOL1	Apolipoprotein L1	Protein Coding	O14791	56	GC22P036253	2.92141	https://www.genecards.org/cgi-bin/carddisp.pl?gene=APOL1
CNPY3	Canopy FGF Signaling Regulator 3	Protein Coding	Q9BT09	53	GC06P144963	2.92141	https://www.genecards.org/cgi-bin/carddisp.pl?gene=CNPY3
LPL	Lipoprotein Lipase	Protein Coding	P06858	63	GC08P019901	2.91503	https://www.genecards.org/cgi-bin/carddisp.pl?gene=LPL
EIF2B2	Eukaryotic Translation Initiation Factor 2B Subunit Beta	Protein Coding	P49770	56	GC14P075002	2.90908	https://www.genecards.org/cgi-bin/carddisp.pl?gene=EIF2B2
HAR1A	Highly Accelerated Region 1A	RNA Gene		28	GC20P063101	2.90849	https://www.genecards.org/cgi-bin/carddisp.pl?gene=HAR1A
CHRM1	Cholinergic Receptor Muscarinic 1	Protein Coding	P11229	57	GC11M128877	2.90583	https://www.genecards.org/cgi-bin/carddisp.pl?gene=CHRM1
TRAF3IP1	TRAF3 Interacting Protein 1	Protein Coding	Q8TDR0	51	GC02P238320	2.90134	https://www.genecards.org/cgi-bin/carddisp.pl?gene=TRAF3IP1
ANKS6	Ankyrin Repeat And Sterile Alpha Motif Domain Containing 6	Protein Coding	Q68DC2	50	GC09M098731	2.90134	https://www.genecards.org/cgi-bin/carddisp.pl?gene=ANKS6
RAD54L	RAD54 Like	Protein Coding	Q92698	58	GC01P055511	2.8996	https://www.genecards.org/cgi-bin/carddisp.pl?gene=RAD54L
RNASEL	Ribonuclease L	Protein Coding	Q05823	57	GC01M182573	2.8996	https://www.genecards.org/cgi-bin/carddisp.pl?gene=RNASEL
NTHL1	Nth Like DNA Glycosylase 1	Protein Coding	P78549	56	GC16M025583	2.8996	https://www.genecards.org/cgi-bin/carddisp.pl?gene=NTHL1
PCDH8	Protocadherin 8	Protein Coding	O95206	50	GC13M052842	2.8996	https://www.genecards.org/cgi-bin/carddisp.pl?gene=PCDH8
THSD1	Thrombospondin Type 1 Domain Containing 1	Protein Coding	Q9NS62	50	GC13M052377	2.8996	https://www.genecards.org/cgi-bin/carddisp.pl?gene=THSD1
RNF139	Ring Finger Protein 139	Protein Coding	Q8WU17	48	GC08P124474	2.8996	https://www.genecards.org/cgi-bin/carddisp.pl?gene=RNF139
GRAMD1B	GRAM Domain Containing 1B	Protein Coding	Q3KR37	43	GC11P123358	2.8996	https://www.genecards.org/cgi-bin/carddisp.pl?gene=GRAMD1B
ADAM10	ADAM Metallopeptidase Domain 10	Protein Coding	O14672	67	GC15M058588	2.8911	https://www.genecards.org/cgi-bin/carddisp.pl?gene=ADAM10
GYG1	Glycogenin 1	Protein Coding	P46976	59	GC03P148991	2.88873	https://www.genecards.org/cgi-bin/carddisp.pl?gene=GYG1
SGPL1	Sphingosine-1-Phosphate Lyase 1	Protein Coding	O95470	59	GC10P070815	2.88873	https://www.genecards.org/cgi-bin/carddisp.pl?gene=SGPL1
MYH2	Myosin Heavy Chain 2	Protein Coding	Q9UKX2	58	GC17M010521	2.88873	https://www.genecards.org/cgi-bin/carddisp.pl?gene=MYH2
MYPN	Myopalladin	Protein Coding	Q86TC9	55	GC10P068106	2.88873	https://www.genecards.org/cgi-bin/carddisp.pl?gene=MYPN
LDB3	LIM Domain Binding 3	Protein Coding	O75112	54	GC10P086666	2.88873	https://www.genecards.org/cgi-bin/carddisp.pl?gene=LDB3
BCYRN1	Brain Cytoplasmic RNA 1	RNA Gene		28	GC02P047253	2.88565	https://www.genecards.org/cgi-bin/carddisp.pl?gene=BCYRN1
CCND1	Cyclin D1	Protein Coding	P24385	66	GC11P069641	2.87948	https://www.genecards.org/cgi-bin/carddisp.pl?gene=CCND1
NUCKS1	Nuclear Casein Kinase And Cyclin Dependent Kinase Substrate 1	Protein Coding	Q9H1E3	40	GC01M205712	2.8793	https://www.genecards.org/cgi-bin/carddisp.pl?gene=NUCKS1
MT-TN	Mitochondrially Encoded TRNA-Asn (AAU/C)	RNA Gene		22	GCMTM005659	2.8776	https://www.genecards.org/cgi-bin/carddisp.pl?gene=MT-TN
AP1S2	Adaptor Related Protein Complex 1 Subunit Sigma 2	Protein Coding	P56377	54	GC0XM015825	2.87633	https://www.genecards.org/cgi-bin/carddisp.pl?gene=AP1S2
ANKRD24	Ankyrin Repeat Domain 24	Protein Coding	Q8TF21	42	GC19P121976	2.8725	https://www.genecards.org/cgi-bin/carddisp.pl?gene=ANKRD24
CCR2	C-C Motif Chemokine Receptor 2	Protein Coding	P41597	58	GC03P059719	2.86777	https://www.genecards.org/cgi-bin/carddisp.pl?gene=CCR2
CASP7	Caspase 7	Protein Coding	P55210	62	GC10P113679	2.86756	https://www.genecards.org/cgi-bin/carddisp.pl?gene=CASP7
TMC1	Transmembrane Channel Like 1	Protein Coding	Q8TDI8	52	GC09P072521	2.85506	https://www.genecards.org/cgi-bin/carddisp.pl?gene=TMC1
ERCC6	ERCC Excision Repair 6, Chromatin Remodeling Factor	Protein Coding	Q03468	58	GC10M049454	2.85313	https://www.genecards.org/cgi-bin/carddisp.pl?gene=ERCC6
MLH1	MutL Homolog 1	Protein Coding	P40692	62	GC03P036993	2.84955	https://www.genecards.org/cgi-bin/carddisp.pl?gene=MLH1
PHYH	Phytanoyl-CoA 2-Hydroxylase	Protein Coding	O14832	57	GC10M013277	2.84298	https://www.genecards.org/cgi-bin/carddisp.pl?gene=PHYH
ZFYVE27	Zinc Finger FYVE-Type Containing 27	Protein Coding	Q5T4F4	49	GC10P112884	2.84298	https://www.genecards.org/cgi-bin/carddisp.pl?gene=ZFYVE27
CACNA1S	Calcium Voltage-Gated Channel Subunit Alpha1 S	Protein Coding	Q13698	61	GC01M201008	2.84199	https://www.genecards.org/cgi-bin/carddisp.pl?gene=CACNA1S
FBLN5	Fibulin 5	Protein Coding	Q9UBX5	60	GC14M091869	2.84199	https://www.genecards.org/cgi-bin/carddisp.pl?gene=FBLN5
TRPA1	Transient Receptor Potential Cation Channel Subfamily A Member 1	Protein Coding	O75762	60	GC08M072019	2.84199	https://www.genecards.org/cgi-bin/carddisp.pl?gene=TRPA1
COL6A2	Collagen Type VI Alpha 2 Chain	Protein Coding	P12110	58	GC21P046098	2.84199	https://www.genecards.org/cgi-bin/carddisp.pl?gene=COL6A2
PNPLA2	Patatin Like Phospholipase Domain Containing 2	Protein Coding	Q96AD5	58	GC11P012273	2.84199	https://www.genecards.org/cgi-bin/carddisp.pl?gene=PNPLA2
SGCD	Sarcoglycan Delta	Protein Coding	Q92629	57	GC05P155686	2.84199	https://www.genecards.org/cgi-bin/carddisp.pl?gene=SGCD
DYSF	Dysferlin	Protein Coding	O75923	56	GC02P071453	2.84199	https://www.genecards.org/cgi-bin/carddisp.pl?gene=DYSF
MPZ	Myelin Protein Zero	Protein Coding	P25189	55	GC01M164188	2.84199	https://www.genecards.org/cgi-bin/carddisp.pl?gene=MPZ
SGCA	Sarcoglycan Alpha	Protein Coding	Q16586	55	GC17P050164	2.84199	https://www.genecards.org/cgi-bin/carddisp.pl?gene=SGCA
ABHD12	Abhydrolase Domain Containing 12, Lysophospholipase	Protein Coding	Q8N2K0	54	GC20M025294	2.84199	https://www.genecards.org/cgi-bin/carddisp.pl?gene=ABHD12
ADSS1	Adenylosuccinate Synthase 1	Protein Coding	Q8N142	54	GC14P116983	2.84199	https://www.genecards.org/cgi-bin/carddisp.pl?gene=ADSS1
BVES	Blood Vessel Epicardial Substance	Protein Coding	Q8NE79	54	GC06M105096	2.84199	https://www.genecards.org/cgi-bin/carddisp.pl?gene=BVES
HACD1	3-Hydroxyacyl-CoA Dehydratase 1	Protein Coding	B0YJ81	54	GC10M017589	2.84199	https://www.genecards.org/cgi-bin/carddisp.pl?gene=HACD1
PHKA1	Phosphorylase Kinase Regulatory Subunit Alpha 1	Protein Coding	P46020	54	GC0XM072578	2.84199	https://www.genecards.org/cgi-bin/carddisp.pl?gene=PHKA1
SURF1	SURF1 Cytochrome C Oxidase Assembly Factor	Protein Coding	Q15526	54	GC09M133351	2.84199	https://www.genecards.org/cgi-bin/carddisp.pl?gene=SURF1
COL12A1	Collagen Type XII Alpha 1 Chain	Protein Coding	Q99715	53	GC06M075084	2.84199	https://www.genecards.org/cgi-bin/carddisp.pl?gene=COL12A1
ARHGEF28	Rho Guanine Nucleotide Exchange Factor 28	Protein Coding	Q8N1W1	50	GC05P073626	2.84199	https://www.genecards.org/cgi-bin/carddisp.pl?gene=ARHGEF28
CRPPA	CDP-L-Ribitol Pyrophosphorylase A	Protein Coding	A4D126	50	GC07M016088	2.84199	https://www.genecards.org/cgi-bin/carddisp.pl?gene=CRPPA
KY	Kyphoscoliosis Peptidase	Protein Coding	Q8NBH2	48	GC03M134599	2.84199	https://www.genecards.org/cgi-bin/carddisp.pl?gene=KY
FGF10	Fibroblast Growth Factor 10	Protein Coding	O15520	60	GC05M044965	2.83756	https://www.genecards.org/cgi-bin/carddisp.pl?gene=FGF10
WASHC4	WASH Complex Subunit 4	Protein Coding	Q2M389	49	GC12P105108	2.83325	https://www.genecards.org/cgi-bin/carddisp.pl?gene=WASHC4
MIR93	MicroRNA 93	RNA Gene		30	GC07M105718	2.8323	https://www.genecards.org/cgi-bin/carddisp.pl?gene=MIR93
SNRNP200	Small Nuclear Ribonucleoprotein U5 Subunit 200	Protein Coding	O75643	56	GC02M101176	2.8261	https://www.genecards.org/cgi-bin/carddisp.pl?gene=SNRNP200
PIGY	Phosphatidylinositol Glycan Anchor Biosynthesis Class Y	Protein Coding	Q3MUY2	45	GC04M088520	2.82456	https://www.genecards.org/cgi-bin/carddisp.pl?gene=PIGY
ITPR1	Inositol 1,4,5-Trisphosphate Receptor Type 1	Protein Coding	Q14643	62	GC03P004486	2.81805	https://www.genecards.org/cgi-bin/carddisp.pl?gene=ITPR1
KCTD7	Potassium Channel Tetramerization Domain Containing 7	Protein Coding	Q96MP8	50	GC07P066628	2.81482	https://www.genecards.org/cgi-bin/carddisp.pl?gene=KCTD7
MTMR7	Myotubularin Related Protein 7	Protein Coding	Q9Y216	47	GC08M017296	2.81307	https://www.genecards.org/cgi-bin/carddisp.pl?gene=MTMR7
GRK5	G Protein-Coupled Receptor Kinase 5	Protein Coding	P34947	55	GC10P119207	2.80994	https://www.genecards.org/cgi-bin/carddisp.pl?gene=GRK5
MIR4697	MicroRNA 4697	RNA Gene		13	GC11M133898	2.80994	https://www.genecards.org/cgi-bin/carddisp.pl?gene=MIR4697
BIRC3	Baculoviral IAP Repeat Containing 3	Protein Coding	Q13489	58	GC11P102317	2.8029	https://www.genecards.org/cgi-bin/carddisp.pl?gene=BIRC3
OTOA	Otoancorin	Protein Coding	Q7RTW8	48	GC16P096335	2.79943	https://www.genecards.org/cgi-bin/carddisp.pl?gene=OTOA
P2RY12	Purinergic Receptor P2Y12	Protein Coding	Q9H244	60	GC03M151336	2.79802	https://www.genecards.org/cgi-bin/carddisp.pl?gene=P2RY12
COL5A2	Collagen Type V Alpha 2 Chain	Protein Coding	P05997	57	GC02M189031	2.79802	https://www.genecards.org/cgi-bin/carddisp.pl?gene=COL5A2
AGER	Advanced Glycosylation End-Product Specific Receptor	Protein Coding	Q15109	59	GC06M032180	2.7955	https://www.genecards.org/cgi-bin/carddisp.pl?gene=AGER
SUCLA2	Succinate-CoA Ligase ADP-Forming Subunit Beta	Protein Coding	Q9P2R7	59	GC13M047745	2.79344	https://www.genecards.org/cgi-bin/carddisp.pl?gene=SUCLA2
TUBB	Tubulin Beta Class I	Protein Coding	P07437	62	GC06P144741	2.79077	https://www.genecards.org/cgi-bin/carddisp.pl?gene=TUBB
MCCC2	Methylcrotonyl-CoA Carboxylase Subunit 2	Protein Coding	Q9HCC0	56	GC05P078796	2.78714	https://www.genecards.org/cgi-bin/carddisp.pl?gene=MCCC2
CACNA1E	Calcium Voltage-Gated Channel Subunit Alpha1 E	Protein Coding	Q15878	59	GC01P181317	2.7865	https://www.genecards.org/cgi-bin/carddisp.pl?gene=CACNA1E
JAK3	Janus Kinase 3	Protein Coding	P52333	64	GC19M017824	2.77914	https://www.genecards.org/cgi-bin/carddisp.pl?gene=JAK3
CRBN	Cereblon	Protein Coding	Q96SW2	58	GC03M003144	2.77914	https://www.genecards.org/cgi-bin/carddisp.pl?gene=CRBN
NRXN2	Neurexin 2	Protein Coding	Q9P2S2	52	GC11M128954	2.77491	https://www.genecards.org/cgi-bin/carddisp.pl?gene=NRXN2
MT-TF	Mitochondrially Encoded TRNA-Phe (UUU/C)	RNA Gene		21	GCMTP000580	2.77442	https://www.genecards.org/cgi-bin/carddisp.pl?gene=MT-TF
MIAT	Myocardial Infarction Associated Transcript	RNA Gene		35	GC22P026646	2.76822	https://www.genecards.org/cgi-bin/carddisp.pl?gene=MIAT
PDHB	Pyruvate Dehydrogenase E1 Subunit Beta	Protein Coding	P11177	59	GC03M058455	2.76297	https://www.genecards.org/cgi-bin/carddisp.pl?gene=PDHB
FSCN2	Fascin Actin-Bundling Protein 2, Retinal	Protein Coding	O14926	52	GC17P081515	2.76227	https://www.genecards.org/cgi-bin/carddisp.pl?gene=FSCN2
POMC	Proopiomelanocortin	Protein Coding	P01189	61	GC02M025160	2.75824	https://www.genecards.org/cgi-bin/carddisp.pl?gene=POMC
SLC17A5	Solute Carrier Family 17 Member 5	Protein Coding	Q9NRA2	58	GC06M073593	2.7534	https://www.genecards.org/cgi-bin/carddisp.pl?gene=SLC17A5
GNPTAB	N-Acetylglucosamine-1-Phosphate Transferase Subunits Alpha And Beta	Protein Coding	Q3T906	54	GC12M101745	2.7534	https://www.genecards.org/cgi-bin/carddisp.pl?gene=GNPTAB
CTSA	Cathepsin A	Protein Coding	P10619	60	GC20P045890	2.75125	https://www.genecards.org/cgi-bin/carddisp.pl?gene=CTSA
COQ5	Coenzyme Q5, Methyltransferase	Protein Coding	Q5HYK3	53	GC12M120503	2.75125	https://www.genecards.org/cgi-bin/carddisp.pl?gene=COQ5
SLC52A2	Solute Carrier Family 52 Member 2	Protein Coding	Q9HAB3	51	GC08P144333	2.74742	https://www.genecards.org/cgi-bin/carddisp.pl?gene=SLC52A2
NDUFAF6	NADH:Ubiquinone Oxidoreductase Complex Assembly Factor 6	Protein Coding	Q330K2	48	GC08P094895	2.74687	https://www.genecards.org/cgi-bin/carddisp.pl?gene=NDUFAF6
COQ7	Coenzyme Q7, Hydroxylase	Protein Coding	Q99807	56	GC16P019067	2.73667	https://www.genecards.org/cgi-bin/carddisp.pl?gene=COQ7
NSF	N-Ethylmaleimide Sensitive Factor, Vesicle Fusing ATPase	Protein Coding	P46459	54	GC17P046590	2.73566	https://www.genecards.org/cgi-bin/carddisp.pl?gene=NSF
SDHD	Succinate Dehydrogenase Complex Subunit D	Protein Coding	O14521	57	GC11P112613	2.73381	https://www.genecards.org/cgi-bin/carddisp.pl?gene=SDHD
PET100	PET100 Cytochrome C Oxidase Chaperone	Protein Coding	P0DJ07	41	GC19P122129	2.73381	https://www.genecards.org/cgi-bin/carddisp.pl?gene=PET100
PSMB4	Proteasome 20S Subunit Beta 4	Protein Coding	P28070	58	GC01P151399	2.7337	https://www.genecards.org/cgi-bin/carddisp.pl?gene=PSMB4
NIPA1	NIPA Magnesium Transporter 1	Protein Coding	Q7RTP0	51	GC15P022773	2.72542	https://www.genecards.org/cgi-bin/carddisp.pl?gene=NIPA1
FLT3	Fms Related Receptor Tyrosine Kinase 3	Protein Coding	P36888	66	GC13M028003	2.72087	https://www.genecards.org/cgi-bin/carddisp.pl?gene=FLT3
MALT1	MALT1 Paracaspase	Protein Coding	Q9UDY8	61	GC18P058671	2.72087	https://www.genecards.org/cgi-bin/carddisp.pl?gene=MALT1
TNFRSF13B	TNF Receptor Superfamily Member 13B	Protein Coding	O14836	60	GC17M016929	2.72087	https://www.genecards.org/cgi-bin/carddisp.pl?gene=TNFRSF13B
BCL6	BCL6 Transcription Repressor	Protein Coding	P41182	59	GC03M187721	2.72087	https://www.genecards.org/cgi-bin/carddisp.pl?gene=BCL6
BLNK	B Cell Linker	Protein Coding	Q8WV28	59	GC10M096303	2.72087	https://www.genecards.org/cgi-bin/carddisp.pl?gene=BLNK
PAX5	Paired Box 5	Protein Coding	Q02548	59	GC09M037064	2.72087	https://www.genecards.org/cgi-bin/carddisp.pl?gene=PAX5
BCL10	BCL10 Immune Signaling Adaptor	Protein Coding	O95999	58	GC01M085265	2.72087	https://www.genecards.org/cgi-bin/carddisp.pl?gene=BCL10
IRF4	Interferon Regulatory Factor 4	Protein Coding	Q15306	58	GC06P000391	2.72087	https://www.genecards.org/cgi-bin/carddisp.pl?gene=IRF4
TNFRSF13C	TNF Receptor Superfamily Member 13C	Protein Coding	Q96RJ3	58	GC22M079362	2.72087	https://www.genecards.org/cgi-bin/carddisp.pl?gene=TNFRSF13C
ATP2B3	ATPase Plasma Membrane Ca2+ Transporting 3	Protein Coding	Q16720	58	GC0XP153517	2.72024	https://www.genecards.org/cgi-bin/carddisp.pl?gene=ATP2B3
SLC1A2	Solute Carrier Family 1 Member 2	Protein Coding	P43004	63	GC11M035267	2.7184	https://www.genecards.org/cgi-bin/carddisp.pl?gene=SLC1A2
RNF11	Ring Finger Protein 11	Protein Coding	Q9Y3C5	44	GC01P051236	2.71675	https://www.genecards.org/cgi-bin/carddisp.pl?gene=RNF11
DYNC1H1	Dynein Cytoplasmic 1 Heavy Chain 1	Protein Coding	Q14204	58	GC14P116947	2.71327	https://www.genecards.org/cgi-bin/carddisp.pl?gene=DYNC1H1
CYP7B1	Cytochrome P450 Family 7 Subfamily B Member 1	Protein Coding	O75881	58	GC08M064587	2.70494	https://www.genecards.org/cgi-bin/carddisp.pl?gene=CYP7B1
ANO10	Anoctamin 10	Protein Coding	Q9NW15	51	GC03M043355	2.70451	https://www.genecards.org/cgi-bin/carddisp.pl?gene=ANO10
IL18	Interleukin 18	Protein Coding	Q14116	57	GC11M112143	2.70063	https://www.genecards.org/cgi-bin/carddisp.pl?gene=IL18
SDCCAG8	SHH Signaling And Ciliogenesis Regulator SDCCAG8	Protein Coding	Q86SQ7	54	GC01P243255	2.70058	https://www.genecards.org/cgi-bin/carddisp.pl?gene=SDCCAG8
ACTA2	Actin Alpha 2, Smooth Muscle	Protein Coding	P62736	60	GC10M088935	2.69796	https://www.genecards.org/cgi-bin/carddisp.pl?gene=ACTA2
YWHAQ	Tyrosine 3-Monooxygenase/Tryptophan 5-Monooxygenase Activation Protein Theta	Protein Coding	P27348	59	GC02M009583	2.69174	https://www.genecards.org/cgi-bin/carddisp.pl?gene=YWHAQ
MMP2	Matrix Metallopeptidase 2	Protein Coding	P08253	66	GC16P097295	2.6835	https://www.genecards.org/cgi-bin/carddisp.pl?gene=MMP2
KANSL1	KAT8 Regulatory NSL Complex Subunit 1	Protein Coding	Q7Z3B3	53	GC17M085408	2.68203	https://www.genecards.org/cgi-bin/carddisp.pl?gene=KANSL1
MAPK10	Mitogen-Activated Protein Kinase 10	Protein Coding	P53779	60	GC04M085990	2.67512	https://www.genecards.org/cgi-bin/carddisp.pl?gene=MAPK10
LAMP3	Lysosomal Associated Membrane Protein 3	Protein Coding	Q9UQV4	51	GC03M183122	2.67456	https://www.genecards.org/cgi-bin/carddisp.pl?gene=LAMP3
CERK	Ceramide Kinase	Protein Coding	Q8TCT0	51	GC22M046684	2.67212	https://www.genecards.org/cgi-bin/carddisp.pl?gene=CERK
ADAMTSL1	ADAMTS Like 1	Protein Coding	Q8N6G6	53	GC09P017906	2.66867	https://www.genecards.org/cgi-bin/carddisp.pl?gene=ADAMTSL1
NEBL	Nebulette	Protein Coding	O76041	51	GC10M020779	2.66855	https://www.genecards.org/cgi-bin/carddisp.pl?gene=NEBL
LAMA4	Laminin Subunit Alpha 4	Protein Coding	Q16363	56	GC06M112107	2.66446	https://www.genecards.org/cgi-bin/carddisp.pl?gene=LAMA4
KMT2D	Lysine Methyltransferase 2D	Protein Coding	O14686	56	GC12M049018	2.66262	https://www.genecards.org/cgi-bin/carddisp.pl?gene=KMT2D
ASS1	Argininosuccinate Synthase 1	Protein Coding	P00966	62	GC09P130444	2.65957	https://www.genecards.org/cgi-bin/carddisp.pl?gene=ASS1
KLC2	Kinesin Light Chain 2	Protein Coding	Q9H0B6	54	GC11P094691	2.65957	https://www.genecards.org/cgi-bin/carddisp.pl?gene=KLC2
TXK	TXK Tyrosine Kinase	Protein Coding	P42681	57	GC04M048066	2.65641	https://www.genecards.org/cgi-bin/carddisp.pl?gene=TXK
IRAK2	Interleukin 1 Receptor Associated Kinase 2	Protein Coding	O43187	54	GC03P022797	2.65641	https://www.genecards.org/cgi-bin/carddisp.pl?gene=IRAK2
IBTK	Inhibitor Of Bruton Tyrosine Kinase	Protein Coding	Q9P2D0	50	GC06M082169	2.65641	https://www.genecards.org/cgi-bin/carddisp.pl?gene=IBTK
VIPR1	Vasoactive Intestinal Peptide Receptor 1	Protein Coding	P32241	58	GC03P042490	2.6561	https://www.genecards.org/cgi-bin/carddisp.pl?gene=VIPR1
NDUFA6	NADH:Ubiquinone Oxidoreductase Subunit A6	Protein Coding	P56556	55	GC22M042085	2.65433	https://www.genecards.org/cgi-bin/carddisp.pl?gene=NDUFA6
MBD5	Methyl-CpG Binding Domain Protein 5	Protein Coding	Q9P267	51	GC02P148027	2.65387	https://www.genecards.org/cgi-bin/carddisp.pl?gene=MBD5
POMT1	Protein O-Mannosyltransferase 1	Protein Coding	Q9Y6A1	57	GC09P131502	2.65161	https://www.genecards.org/cgi-bin/carddisp.pl?gene=POMT1
POMT2	Protein O-Mannosyltransferase 2	Protein Coding	Q9UKY4	55	GC14M077274	2.65161	https://www.genecards.org/cgi-bin/carddisp.pl?gene=POMT2
MIR210	MicroRNA 210	RNA Gene		30	GC11M012505	2.64782	https://www.genecards.org/cgi-bin/carddisp.pl?gene=MIR210
SLC25A32	Solute Carrier Family 25 Member 32	Protein Coding	Q9H2D1	53	GC08M103398	2.64767	https://www.genecards.org/cgi-bin/carddisp.pl?gene=SLC25A32
ADRA2B	Adrenoceptor Alpha 2B	Protein Coding	P18089	56	GC02M096112	2.64575	https://www.genecards.org/cgi-bin/carddisp.pl?gene=ADRA2B
TTPA	Alpha Tocopherol Transfer Protein	Protein Coding	P49638	54	GC08M063048	2.64575	https://www.genecards.org/cgi-bin/carddisp.pl?gene=TTPA
STMN2	Stathmin 2	Protein Coding	Q93045	52	GC08P079610	2.64479	https://www.genecards.org/cgi-bin/carddisp.pl?gene=STMN2
SRSF2	Serine And Arginine Rich Splicing Factor 2	Protein Coding	Q01130	55	GC17M076734	2.64015	https://www.genecards.org/cgi-bin/carddisp.pl?gene=SRSF2
KCNA2	Potassium Voltage-Gated Channel Subfamily A Member 2	Protein Coding	P16389	58	GC01M110519	2.63863	https://www.genecards.org/cgi-bin/carddisp.pl?gene=KCNA2
GTPBP2	GTP Binding Protein 2	Protein Coding	Q9BX10	51	GC06M043605	2.63863	https://www.genecards.org/cgi-bin/carddisp.pl?gene=GTPBP2
STN1	STN1 Subunit Of CST Complex	Protein Coding	Q9H668	51	GC10M104192	2.63793	https://www.genecards.org/cgi-bin/carddisp.pl?gene=STN1
EPHX1	Epoxide Hydrolase 1	Protein Coding	P07099	57	GC01P225810	2.63693	https://www.genecards.org/cgi-bin/carddisp.pl?gene=EPHX1
TRIOBP	TRIO And F-Actin Binding Protein	Protein Coding	Q9H2D6	53	GC22P037697	2.63646	https://www.genecards.org/cgi-bin/carddisp.pl?gene=TRIOBP
CALR	Calreticulin	Protein Coding	P27797	64	GC19P012938	2.63354	https://www.genecards.org/cgi-bin/carddisp.pl?gene=CALR
DHCR7	7-Dehydrocholesterol Reductase	Protein Coding	Q9UBM7	60	GC11M071428	2.63115	https://www.genecards.org/cgi-bin/carddisp.pl?gene=DHCR7
CHIT1	Chitinase 1	Protein Coding	Q13231	56	GC01M203213	2.63081	https://www.genecards.org/cgi-bin/carddisp.pl?gene=CHIT1
CLDN16	Claudin 16	Protein Coding	Q9Y5I7	53	GC03P190290	2.63063	https://www.genecards.org/cgi-bin/carddisp.pl?gene=CLDN16
ATCAY	ATCAY Kinesin Light Chain Interacting Caytaxin	Protein Coding	Q86WG3	50	GC19P121971	2.63063	https://www.genecards.org/cgi-bin/carddisp.pl?gene=ATCAY
KCNK5	Potassium Two Pore Domain Channel Subfamily K Member 5	Protein Coding	O95279	50	GC06M097278	2.63063	https://www.genecards.org/cgi-bin/carddisp.pl?gene=KCNK5
IMPDH2	Inosine Monophosphate Dehydrogenase 2	Protein Coding	P12268	62	GC03M053988	2.63035	https://www.genecards.org/cgi-bin/carddisp.pl?gene=IMPDH2
SRSF7	Serine And Arginine Rich Splicing Factor 7	Protein Coding	Q16629	48	GC02M038743	2.63027	https://www.genecards.org/cgi-bin/carddisp.pl?gene=SRSF7
CHST14	Carbohydrate Sulfotransferase 14	Protein Coding	Q8NCH0	55	GC15P040470	2.62723	https://www.genecards.org/cgi-bin/carddisp.pl?gene=CHST14
TRPM4	Transient Receptor Potential Cation Channel Subfamily M Member 4	Protein Coding	Q8TD43	56	GC19P049157	2.62564	https://www.genecards.org/cgi-bin/carddisp.pl?gene=TRPM4
LOC126806067	BRD4-Independent Group 4 Enhancer GRCh37_chr1:237753258-237754457	Functional Element		7	GC01P237589	2.62564	https://www.genecards.org/cgi-bin/carddisp.pl?gene=LOC126806067
CNTN1	Contactin 1	Protein Coding	Q12860	58	GC12P040692	2.62067	https://www.genecards.org/cgi-bin/carddisp.pl?gene=CNTN1
EIF2B5	Eukaryotic Translation Initiation Factor 2B Subunit Epsilon	Protein Coding	Q13144	56	GC03P184135	2.61666	https://www.genecards.org/cgi-bin/carddisp.pl?gene=EIF2B5
STK16	Serine/Threonine Kinase 16	Protein Coding	O75716	52	GC02P219887	2.61666	https://www.genecards.org/cgi-bin/carddisp.pl?gene=STK16
TACO1	Translational Activator Of Cytochrome C Oxidase I	Protein Coding	Q9BSH4	52	GC17P063600	2.61666	https://www.genecards.org/cgi-bin/carddisp.pl?gene=TACO1
TARDBPP3	TARDBP Pseudogene 3	Pseudogene		13	GC02P240247	2.61646	https://www.genecards.org/cgi-bin/carddisp.pl?gene=TARDBPP3
MOBP	Myelin Associated Oligodendrocyte Basic Protein	Protein Coding	Q13875	48	GC03P041013	2.61286	https://www.genecards.org/cgi-bin/carddisp.pl?gene=MOBP
KCNJ11	Potassium Inwardly Rectifying Channel Subfamily J Member 11	Protein Coding	Q14654	59	GC11M017988	2.61282	https://www.genecards.org/cgi-bin/carddisp.pl?gene=KCNJ11
EBP	EBP Cholestenol Delta-Isomerase	Protein Coding	Q15125	56	GC0XP048521	2.61282	https://www.genecards.org/cgi-bin/carddisp.pl?gene=EBP
PI4K2B	Phosphatidylinositol 4-Kinase Type 2 Beta	Protein Coding	Q8TCG2	48	GC04P025938	2.61252	https://www.genecards.org/cgi-bin/carddisp.pl?gene=PI4K2B
SLC9A5	Solute Carrier Family 9 Member A5	Protein Coding	Q14940	46	GC16P097618	2.61252	https://www.genecards.org/cgi-bin/carddisp.pl?gene=SLC9A5
GALNS	Galactosamine (N-Acetyl)-6-Sulfatase	Protein Coding	P34059	62	GC16M088813	2.61139	https://www.genecards.org/cgi-bin/carddisp.pl?gene=GALNS
PNPLA6	Patatin Like Phospholipase Domain Containing 6	Protein Coding	Q8IY17	56	GC19P007534	2.6113	https://www.genecards.org/cgi-bin/carddisp.pl?gene=PNPLA6
AMIGO2	Adhesion Molecule With Ig Like Domain 2	Protein Coding	Q86SJ2	47	GC12M047077	2.60856	https://www.genecards.org/cgi-bin/carddisp.pl?gene=AMIGO2
WNT3	Wnt Family Member 3	Protein Coding	P56703	60	GC17M046762	2.60377	https://www.genecards.org/cgi-bin/carddisp.pl?gene=WNT3
SLC52A3	Solute Carrier Family 52 Member 3	Protein Coding	Q9NQ40	56	GC20M000741	2.60092	https://www.genecards.org/cgi-bin/carddisp.pl?gene=SLC52A3
CFAP410	Cilia And Flagella Associated Protein 410	Protein Coding	O43822	46	GC21M044344	2.60092	https://www.genecards.org/cgi-bin/carddisp.pl?gene=CFAP410
TROAP-AS1	TROAP And PRPH Antisense RNA 1	RNA Gene		22	GC12M051456	2.60092	https://www.genecards.org/cgi-bin/carddisp.pl?gene=TROAP-AS1
NHP2	NHP2 Ribonucleoprotein	Protein Coding	Q9NX24	57	GC05M178149	2.60081	https://www.genecards.org/cgi-bin/carddisp.pl?gene=NHP2
FAM47E	Family With Sequence Similarity 47 Member E	Protein Coding	Q6ZV65	37	GC04P076214	2.59849	https://www.genecards.org/cgi-bin/carddisp.pl?gene=FAM47E
CHGA	Chromogranin A	Protein Coding	P10645	56	GC14P093363	2.59477	https://www.genecards.org/cgi-bin/carddisp.pl?gene=CHGA
MIR221	MicroRNA 221	RNA Gene		29	GC0XM045746	2.59466	https://www.genecards.org/cgi-bin/carddisp.pl?gene=MIR221
FAR1	Fatty Acyl-CoA Reductase 1	Protein Coding	Q8WVX9	54	GC11P013668	2.59353	https://www.genecards.org/cgi-bin/carddisp.pl?gene=FAR1
NF2	NF2, Moesin-Ezrin-Radixin Like (MERLIN) Tumor Suppressor	Protein Coding	P35240	62	GC22P029603	2.59163	https://www.genecards.org/cgi-bin/carddisp.pl?gene=NF2
ILDR1	Immunoglobulin Like Domain Containing Receptor 1	Protein Coding	Q86SU0	47	GC03M121987	2.58972	https://www.genecards.org/cgi-bin/carddisp.pl?gene=ILDR1
CEACAM16	CEA Cell Adhesion Molecule 16, Tectorial Membrane Component	Protein Coding	Q2WEN9	45	GC19P044699	2.58972	https://www.genecards.org/cgi-bin/carddisp.pl?gene=CEACAM16
GRXCR1	Glutaredoxin And Cysteine Rich Domain Containing 1	Protein Coding	A8MXD5	45	GC04P042899	2.58972	https://www.genecards.org/cgi-bin/carddisp.pl?gene=GRXCR1
TPRN	Taperin	Protein Coding	Q4KMQ1	45	GC09M137191	2.58972	https://www.genecards.org/cgi-bin/carddisp.pl?gene=TPRN
ESPNL	Espin Like	Protein Coding	Q6ZVH7	44	GC02P238100	2.58972	https://www.genecards.org/cgi-bin/carddisp.pl?gene=ESPNL
CTSC	Cathepsin C	Protein Coding	P53634	60	GC11M129553	2.58824	https://www.genecards.org/cgi-bin/carddisp.pl?gene=CTSC
CRHR1	Corticotropin Releasing Hormone Receptor 1	Protein Coding	P34998	56	GC17P045784	2.58746	https://www.genecards.org/cgi-bin/carddisp.pl?gene=CRHR1
MIR19B1	MicroRNA 19b-1	RNA Gene		27	GC13P091696	2.58479	https://www.genecards.org/cgi-bin/carddisp.pl?gene=MIR19B1
RPL10AP7	Ribosomal Protein L10a Pseudogene 7	Pseudogene		12	GC04M015733	2.58431	https://www.genecards.org/cgi-bin/carddisp.pl?gene=RPL10AP7
INA	Internexin Neuronal Intermediate Filament Protein Alpha	Protein Coding	Q16352	51	GC10P103277	2.58431	https://www.genecards.org/cgi-bin/carddisp.pl?gene=INA
MAPKBP1	Mitogen-Activated Protein Kinase Binding Protein 1	Protein Coding	O60336	50	GC15P166152	2.58389	https://www.genecards.org/cgi-bin/carddisp.pl?gene=MAPKBP1
TMEM231	Transmembrane Protein 231	Protein Coding	Q9H6L2	50	GC16M075536	2.58389	https://www.genecards.org/cgi-bin/carddisp.pl?gene=TMEM231
CEP83	Centrosomal Protein 83	Protein Coding	Q9Y592	48	GC12M094265	2.58389	https://www.genecards.org/cgi-bin/carddisp.pl?gene=CEP83
WNT2	Wnt Family Member 2	Protein Coding	P09544	58	GC07M117352	2.58353	https://www.genecards.org/cgi-bin/carddisp.pl?gene=WNT2
PWAR1	Prader Willi/Angelman Region RNA 1	RNA Gene		22	GC15P025135	2.5804	https://www.genecards.org/cgi-bin/carddisp.pl?gene=PWAR1
MANF	Mesencephalic Astrocyte Derived Neurotrophic Factor	Protein Coding	P55145	53	GC03P051385	2.57833	https://www.genecards.org/cgi-bin/carddisp.pl?gene=MANF
TOP3A	DNA Topoisomerase III Alpha	Protein Coding	Q13472	56	GC17M018271	2.57227	https://www.genecards.org/cgi-bin/carddisp.pl?gene=TOP3A
OXA1L	OXA1L Mitochondrial Inner Membrane Protein	Protein Coding	Q15070	51	GC14P022766	2.57022	https://www.genecards.org/cgi-bin/carddisp.pl?gene=OXA1L
FUCA1	Alpha-L-Fucosidase 1	Protein Coding	P04066	61	GC01M023845	2.56992	https://www.genecards.org/cgi-bin/carddisp.pl?gene=FUCA1
ITPR3	Inositol 1,4,5-Trisphosphate Receptor Type 3	Protein Coding	Q14573	58	GC06P033620	2.56992	https://www.genecards.org/cgi-bin/carddisp.pl?gene=ITPR3
PIK3R5	Phosphoinositide-3-Kinase Regulatory Subunit 5	Protein Coding	Q8WYR1	56	GC17M008878	2.56992	https://www.genecards.org/cgi-bin/carddisp.pl?gene=PIK3R5
ATPAF2	ATP Synthase Mitochondrial F1 Complex Assembly Factor 2	Protein Coding	Q8N5M1	51	GC17M017977	2.56992	https://www.genecards.org/cgi-bin/carddisp.pl?gene=ATPAF2
EPB41L4A	Erythrocyte Membrane Protein Band 4.1 Like 4A	Protein Coding	Q9HCS5	47	GC05M112142	2.56992	https://www.genecards.org/cgi-bin/carddisp.pl?gene=EPB41L4A
MBTPS2	Membrane Bound Transcription Factor Peptidase, Site 2	Protein Coding	O43462	54	GC0XP021839	2.56675	https://www.genecards.org/cgi-bin/carddisp.pl?gene=MBTPS2
RNASEH2A	Ribonuclease H2 Subunit A	Protein Coding	O75792	56	GC19P122442	2.56659	https://www.genecards.org/cgi-bin/carddisp.pl?gene=RNASEH2A
RNASEH2C	Ribonuclease H2 Subunit C	Protein Coding	Q8TDP1	51	GC11M065714	2.56659	https://www.genecards.org/cgi-bin/carddisp.pl?gene=RNASEH2C
TTC39A	Tetratricopeptide Repeat Domain 39A	Protein Coding	Q5SRH9	40	GC01M051287	2.56088	https://www.genecards.org/cgi-bin/carddisp.pl?gene=TTC39A
LOC129934140	ATAC-STARR-Seq Lymphoblastoid Active Region 16072	Functional Element		2	GC02P075133	2.56088	https://www.genecards.org/cgi-bin/carddisp.pl?gene=LOC129934140
FIS1	Fission, Mitochondrial 1	Protein Coding	Q9Y3D6	51	GC07M101239	2.55938	https://www.genecards.org/cgi-bin/carddisp.pl?gene=FIS1
CCDC22	Coiled-Coil Domain Containing 22	Protein Coding	O60826	53	GC0XP058443	2.55817	https://www.genecards.org/cgi-bin/carddisp.pl?gene=CCDC22
VPS35L	VPS35 Endosomal Protein Sorting Factor Like	Protein Coding	Q7Z3J2	43	GC16P019555	2.55817	https://www.genecards.org/cgi-bin/carddisp.pl?gene=VPS35L
TMPRSS4	Transmembrane Serine Protease 4	Protein Coding	Q9NRS4	52	GC11P118077	2.55402	https://www.genecards.org/cgi-bin/carddisp.pl?gene=TMPRSS4
U2AF1	U2 Small Nuclear RNA Auxiliary Factor 1	Protein Coding	Q01081	55	GC21M043092	2.55378	https://www.genecards.org/cgi-bin/carddisp.pl?gene=U2AF1
PLA2G10	Phospholipase A2 Group X	Protein Coding	O15496	55	GC16M014672	2.55252	https://www.genecards.org/cgi-bin/carddisp.pl?gene=PLA2G10
PNPLA8	Patatin Like Phospholipase Domain Containing 8	Protein Coding	Q9NP80	54	GC07M108470	2.55252	https://www.genecards.org/cgi-bin/carddisp.pl?gene=PNPLA8
TFAP2D	Transcription Factor AP-2 Delta	Protein Coding	Q7Z6R9	46	GC06P050713	2.54063	https://www.genecards.org/cgi-bin/carddisp.pl?gene=TFAP2D
CERS1	Ceramide Synthase 1	Protein Coding	P27544	55	GC19M018868	2.53858	https://www.genecards.org/cgi-bin/carddisp.pl?gene=CERS1
ORC6	Origin Recognition Complex Subunit 6	Protein Coding	Q9Y5N6	51	GC16P046689	2.53523	https://www.genecards.org/cgi-bin/carddisp.pl?gene=ORC6
ACAD9	Acyl-CoA Dehydrogenase Family Member 9	Protein Coding	Q9H845	57	GC03P140018	2.53224	https://www.genecards.org/cgi-bin/carddisp.pl?gene=ACAD9
BACE1-AS	BACE1 Antisense RNA	RNA Gene		22	GC11P117475	2.53148	https://www.genecards.org/cgi-bin/carddisp.pl?gene=BACE1-AS
CLPB	ClpB Family Mitochondrial Disaggregase	Protein Coding	Q9H078	56	GC11M129250	2.52765	https://www.genecards.org/cgi-bin/carddisp.pl?gene=CLPB
FBXL18	F-Box And Leucine Rich Repeat Protein 18	Protein Coding	Q96ME1	41	GC07M005431	2.52585	https://www.genecards.org/cgi-bin/carddisp.pl?gene=FBXL18
AMACR	Alpha-Methylacyl-CoA Racemase	Protein Coding	Q9UHK6	58	GC05M033986	2.52553	https://www.genecards.org/cgi-bin/carddisp.pl?gene=AMACR
ELOVL4	ELOVL Fatty Acid Elongase 4	Protein Coding	Q9GZR5	58	GC06M079914	2.52553	https://www.genecards.org/cgi-bin/carddisp.pl?gene=ELOVL4
ASPA	Aspartoacylase	Protein Coding	P45381	55	GC17P003472	2.52553	https://www.genecards.org/cgi-bin/carddisp.pl?gene=ASPA
ADA2	Adenosine Deaminase 2	Protein Coding	Q9NZK5	54	GC22M017328	2.52553	https://www.genecards.org/cgi-bin/carddisp.pl?gene=ADA2
PEX10	Peroxisomal Biogenesis Factor 10	Protein Coding	O60683	54	GC01M002403	2.52553	https://www.genecards.org/cgi-bin/carddisp.pl?gene=PEX10
PJVK	Pejvakin	Protein Coding	Q0ZLH3	45	GC02P178450	2.52041	https://www.genecards.org/cgi-bin/carddisp.pl?gene=PJVK
TINF2	TERF1 Interacting Nuclear Factor 2	Protein Coding	Q9BSI4	54	GC14M027532	2.51985	https://www.genecards.org/cgi-bin/carddisp.pl?gene=TINF2
DPP4	Dipeptidyl Peptidase 4	Protein Coding	P27487	62	GC02M161992	2.5146	https://www.genecards.org/cgi-bin/carddisp.pl?gene=DPP4
TPPP3	Tubulin Polymerization Promoting Protein Family Member 3	Protein Coding	Q9BW30	47	GC16M067389	2.51178	https://www.genecards.org/cgi-bin/carddisp.pl?gene=TPPP3
SP8	Sp8 Transcription Factor	Protein Coding	Q8IXZ3	43	GC07M020788	2.51143	https://www.genecards.org/cgi-bin/carddisp.pl?gene=SP8
NHSL1	NHS Like 1	Protein Coding	Q5SYE7	42	GC06M138422	2.51143	https://www.genecards.org/cgi-bin/carddisp.pl?gene=NHSL1
WIPF3	WAS/WASL Interacting Protein Family Member 3	Protein Coding	A6NGB9	39	GC07P029807	2.51143	https://www.genecards.org/cgi-bin/carddisp.pl?gene=WIPF3
MIR17	MicroRNA 17	RNA Gene		28	GC13P091350	2.51081	https://www.genecards.org/cgi-bin/carddisp.pl?gene=MIR17
WARS2-AS1	WARS2 Antisense RNA 1	RNA Gene		21	GC01P119141	2.5055	https://www.genecards.org/cgi-bin/carddisp.pl?gene=WARS2-AS1
LOC129931299	ATAC-STARR-Seq Lymphoblastoid Active Region 1590	Functional Element		8	GC01P119145	2.5055	https://www.genecards.org/cgi-bin/carddisp.pl?gene=LOC129931299
B3GLCT	Beta 3-Glucosyltransferase	Protein Coding	Q6Y288	51	GC13P031215	2.5013	https://www.genecards.org/cgi-bin/carddisp.pl?gene=B3GLCT
FOXE3	Forkhead Box E3	Protein Coding	Q13461	48	GC01P047416	2.5013	https://www.genecards.org/cgi-bin/carddisp.pl?gene=FOXE3
REN	Renin	Protein Coding	P00797	62	GC01M204154	2.50068	https://www.genecards.org/cgi-bin/carddisp.pl?gene=REN
MIR181C	MicroRNA 181c	RNA Gene		29	GC19P122492	2.49856	https://www.genecards.org/cgi-bin/carddisp.pl?gene=MIR181C
PCDH19	Protocadherin 19	Protein Coding	Q8TAB3	56	GC0XM100291	2.49774	https://www.genecards.org/cgi-bin/carddisp.pl?gene=PCDH19
SREBF2	Sterol Regulatory Element Binding Transcription Factor 2	Protein Coding	Q12772	56	GC22P041833	2.4977	https://www.genecards.org/cgi-bin/carddisp.pl?gene=SREBF2
RAB3GAP1	RAB3 GTPase Activating Protein Catalytic Subunit 1	Protein Coding	Q15042	53	GC02P135052	2.49645	https://www.genecards.org/cgi-bin/carddisp.pl?gene=RAB3GAP1
CEP57	Centrosomal Protein 57	Protein Coding	Q86XR8	54	GC11P095789	2.49547	https://www.genecards.org/cgi-bin/carddisp.pl?gene=CEP57
ARX	Aristaless Related Homeobox	Protein Coding	Q96QS3	56	GC0XM025003	2.49507	https://www.genecards.org/cgi-bin/carddisp.pl?gene=ARX
PANK1	Pantothenate Kinase 1	Protein Coding	Q8TE04	51	GC10M089579	2.49435	https://www.genecards.org/cgi-bin/carddisp.pl?gene=PANK1
PRDX2	Peroxiredoxin 2	Protein Coding	P32119	59	GC19M012796	2.49311	https://www.genecards.org/cgi-bin/carddisp.pl?gene=PRDX2
LAMP1	Lysosomal Associated Membrane Protein 1	Protein Coding	P11279	57	GC13P113297	2.48388	https://www.genecards.org/cgi-bin/carddisp.pl?gene=LAMP1
GSTM3	Glutathione S-Transferase Mu 3	Protein Coding	P21266	58	GC01M109733	2.48223	https://www.genecards.org/cgi-bin/carddisp.pl?gene=GSTM3
COX6B1	Cytochrome C Oxidase Subunit 6B1	Protein Coding	P14854	56	GC19P122929	2.47862	https://www.genecards.org/cgi-bin/carddisp.pl?gene=COX6B1
NPTX2	Neuronal Pentraxin 2	Protein Coding	P47972	52	GC07P098620	2.47695	https://www.genecards.org/cgi-bin/carddisp.pl?gene=NPTX2
ATF6	Activating Transcription Factor 6	Protein Coding	P18850	61	GC01P161766	2.47625	https://www.genecards.org/cgi-bin/carddisp.pl?gene=ATF6
NPPB	Natriuretic Peptide B	Protein Coding	P16860	56	GC01M015389	2.47559	https://www.genecards.org/cgi-bin/carddisp.pl?gene=NPPB
ZFR	Zinc Finger RNA Binding Protein	Protein Coding	Q96KR1	49	GC05M032354	2.47539	https://www.genecards.org/cgi-bin/carddisp.pl?gene=ZFR
TYRO3	TYRO3 Protein Tyrosine Kinase	Protein Coding	Q06418	59	GC15P041557	2.4719	https://www.genecards.org/cgi-bin/carddisp.pl?gene=TYRO3
ATR	ATR Serine/Threonine Kinase	Protein Coding	Q13535	66	GC03M142449	2.4708	https://www.genecards.org/cgi-bin/carddisp.pl?gene=ATR
GNA11	G Protein Subunit Alpha 11	Protein Coding	P29992	60	GC19P003094	2.4708	https://www.genecards.org/cgi-bin/carddisp.pl?gene=GNA11
HIBCH	3-Hydroxyisobutyryl-CoA Hydrolase	Protein Coding	Q6NVY1	54	GC02M190189	2.4708	https://www.genecards.org/cgi-bin/carddisp.pl?gene=HIBCH
MT-TR	Mitochondrially Encoded TRNA-Arg (CGN)	RNA Gene		21	GCMTP010407	2.46758	https://www.genecards.org/cgi-bin/carddisp.pl?gene=MT-TR
PCBP1	Poly(RC) Binding Protein 1	Protein Coding	Q15365	52	GC02P070087	2.4666	https://www.genecards.org/cgi-bin/carddisp.pl?gene=PCBP1
KIF5B	Kinesin Family Member 5B	Protein Coding	P33176	59	GC10M036080	2.46506	https://www.genecards.org/cgi-bin/carddisp.pl?gene=KIF5B
HSPA1A	Heat Shock Protein Family A (Hsp70) Member 1A	Protein Coding	P0DMV8	59	GC06P144781	2.46435	https://www.genecards.org/cgi-bin/carddisp.pl?gene=HSPA1A
TMEM70	Transmembrane Protein 70	Protein Coding	Q9BUB7	51	GC08P073972	2.45964	https://www.genecards.org/cgi-bin/carddisp.pl?gene=TMEM70
TAS1R2	Taste 1 Receptor Member 2	Protein Coding	Q8TE23	47	GC01M018839	2.45511	https://www.genecards.org/cgi-bin/carddisp.pl?gene=TAS1R2
RGS2	Regulator Of G Protein Signaling 2	Protein Coding	P41220	53	GC01P192809	2.45224	https://www.genecards.org/cgi-bin/carddisp.pl?gene=RGS2
SERPINE1	Serpin Family E Member 1	Protein Coding	P05121	64	GC07P101127	2.45114	https://www.genecards.org/cgi-bin/carddisp.pl?gene=SERPINE1
MIR103A2	MicroRNA 103a-2	RNA Gene		25	GC20P003917	2.44617	https://www.genecards.org/cgi-bin/carddisp.pl?gene=MIR103A2
UQCRB	Ubiquinol-Cytochrome C Reductase Binding Protein	Protein Coding	P14927	57	GC08M096225	2.4457	https://www.genecards.org/cgi-bin/carddisp.pl?gene=UQCRB
COX15	Cytochrome C Oxidase Assembly Homolog COX15	Protein Coding	Q7KZN9	55	GC10M099696	2.4457	https://www.genecards.org/cgi-bin/carddisp.pl?gene=COX15
SPTBN2	Spectrin Beta, Non-Erythrocytic 2	Protein Coding	O15020	54	GC11M129089	2.4457	https://www.genecards.org/cgi-bin/carddisp.pl?gene=SPTBN2
UBAP1	Ubiquitin Associated Protein 1	Protein Coding	Q9NZ09	52	GC09P034179	2.4457	https://www.genecards.org/cgi-bin/carddisp.pl?gene=UBAP1
CKB	Creatine Kinase B	Protein Coding	P12277	58	GC14M103519	2.44472	https://www.genecards.org/cgi-bin/carddisp.pl?gene=CKB
NCL	Nucleolin	Protein Coding	P19338	56	GC02M231453	2.43764	https://www.genecards.org/cgi-bin/carddisp.pl?gene=NCL
PDE2A	Phosphodiesterase 2A	Protein Coding	O00408	58	GC11M072576	2.43188	https://www.genecards.org/cgi-bin/carddisp.pl?gene=PDE2A
LOC130008792	ATAC-STARR-Seq Lymphoblastoid Silent Region 4873	Functional Element		7	GC12P111665	2.4306	https://www.genecards.org/cgi-bin/carddisp.pl?gene=LOC130008792
GRIA3	Glutamate Ionotropic Receptor AMPA Type Subunit 3	Protein Coding	P42263	63	GC0XP123184	2.42815	https://www.genecards.org/cgi-bin/carddisp.pl?gene=GRIA3
MIR27A	MicroRNA 27a	RNA Gene		32	GC19M096311	2.4271	https://www.genecards.org/cgi-bin/carddisp.pl?gene=MIR27A
ULK1	Unc-51 Like Autophagy Activating Kinase 1	Protein Coding	O75385	58	GC12P131894	2.42544	https://www.genecards.org/cgi-bin/carddisp.pl?gene=ULK1
OCLN	Occludin	Protein Coding	Q16625	58	GC05P069492	2.42406	https://www.genecards.org/cgi-bin/carddisp.pl?gene=OCLN
DOCK6	Dedicator Of Cytokinesis 6	Protein Coding	Q96HP0	56	GC19M011199	2.42406	https://www.genecards.org/cgi-bin/carddisp.pl?gene=DOCK6
JAM3	Junctional Adhesion Molecule 3	Protein Coding	Q9BX67	56	GC11P134076	2.42406	https://www.genecards.org/cgi-bin/carddisp.pl?gene=JAM3
FBXO31	F-Box Protein 31	Protein Coding	Q5XUX0	49	GC16M087326	2.42227	https://www.genecards.org/cgi-bin/carddisp.pl?gene=FBXO31
ALDH18A1	Aldehyde Dehydrogenase 18 Family Member A1	Protein Coding	P54886	58	GC10M095605	2.42215	https://www.genecards.org/cgi-bin/carddisp.pl?gene=ALDH18A1
PABPN1	Poly(A) Binding Protein Nuclear 1	Protein Coding	Q86U42	57	GC14P050868	2.42215	https://www.genecards.org/cgi-bin/carddisp.pl?gene=PABPN1
COCH	Cochlin	Protein Coding	O43405	54	GC14P030874	2.41676	https://www.genecards.org/cgi-bin/carddisp.pl?gene=COCH
ATOH1	Atonal BHLH Transcription Factor 1	Protein Coding	Q92858	50	GC04P093828	2.41676	https://www.genecards.org/cgi-bin/carddisp.pl?gene=ATOH1
EDNRB	Endothelin Receptor Type B	Protein Coding	P24530	63	GC13M077895	2.41411	https://www.genecards.org/cgi-bin/carddisp.pl?gene=EDNRB
EDN3	Endothelin 3	Protein Coding	P14138	59	GC20P059300	2.41411	https://www.genecards.org/cgi-bin/carddisp.pl?gene=EDN3
NDUFB6	NADH:Ubiquinone Oxidoreductase Subunit B6	Protein Coding	O95139	48	GC09M032553	2.41183	https://www.genecards.org/cgi-bin/carddisp.pl?gene=NDUFB6
HAR1B	Highly Accelerated Region 1B	RNA Gene		25	GC20M063095	2.41112	https://www.genecards.org/cgi-bin/carddisp.pl?gene=HAR1B
CPLX1	Complexin 1	Protein Coding	O14810	55	GC04M000784	2.40684	https://www.genecards.org/cgi-bin/carddisp.pl?gene=CPLX1
KRT20	Keratin 20	Protein Coding	P35900	54	GC17M040875	2.40661	https://www.genecards.org/cgi-bin/carddisp.pl?gene=KRT20
NONO	Non-POU Domain Containing Octamer Binding	Protein Coding	Q15233	58	GC0XP071262	2.40306	https://www.genecards.org/cgi-bin/carddisp.pl?gene=NONO
EIF2B4	Eukaryotic Translation Initiation Factor 2B Subunit Delta	Protein Coding	Q9UI10	56	GC02M027364	2.40279	https://www.genecards.org/cgi-bin/carddisp.pl?gene=EIF2B4
ERLIN2	ER Lipid Raft Associated 2	Protein Coding	O94905	56	GC08P037736	2.40279	https://www.genecards.org/cgi-bin/carddisp.pl?gene=ERLIN2
DARS2	Aspartyl-TRNA Synthetase 2, Mitochondrial	Protein Coding	Q6PI48	55	GC01P173824	2.40279	https://www.genecards.org/cgi-bin/carddisp.pl?gene=DARS2
PUM1	Pumilio RNA Binding Family Member 1	Protein Coding	Q14671	54	GC01M030931	2.40279	https://www.genecards.org/cgi-bin/carddisp.pl?gene=PUM1
FASTKD2	FAST Kinase Domains 2	Protein Coding	Q9NYY8	51	GC02P206770	2.40279	https://www.genecards.org/cgi-bin/carddisp.pl?gene=FASTKD2
MGME1	Mitochondrial Genome Maintenance Exonuclease 1	Protein Coding	Q9BQP7	50	GC20P017968	2.40279	https://www.genecards.org/cgi-bin/carddisp.pl?gene=MGME1
GOLPH3	Golgi Phosphoprotein 3	Protein Coding	Q9H4A6	52	GC05M032124	2.40139	https://www.genecards.org/cgi-bin/carddisp.pl?gene=GOLPH3
CPT1C	Carnitine Palmitoyltransferase 1C	Protein Coding	Q8TCG5	55	GC19P049690	2.39896	https://www.genecards.org/cgi-bin/carddisp.pl?gene=CPT1C
RTN2	Reticulon 2	Protein Coding	O75298	52	GC19M045485	2.39896	https://www.genecards.org/cgi-bin/carddisp.pl?gene=RTN2
RNF170	Ring Finger Protein 170	Protein Coding	Q96K19	50	GC08M044297	2.39896	https://www.genecards.org/cgi-bin/carddisp.pl?gene=RNF170
WT1	WT1 Transcription Factor	Protein Coding	P19544	61	GC11M032365	2.39333	https://www.genecards.org/cgi-bin/carddisp.pl?gene=WT1
SCN3A	Sodium Voltage-Gated Channel Alpha Subunit 3	Protein Coding	Q9NY46	60	GC02M165087	2.39332	https://www.genecards.org/cgi-bin/carddisp.pl?gene=SCN3A
TACC3	Transforming Acidic Coiled-Coil Containing Protein 3	Protein Coding	Q9Y6A5	55	GC04P004726	2.39281	https://www.genecards.org/cgi-bin/carddisp.pl?gene=TACC3
MBNL2	Muscleblind Like Splicing Regulator 2	Protein Coding	Q5VZF2	50	GC13P097141	2.39066	https://www.genecards.org/cgi-bin/carddisp.pl?gene=MBNL2
TNFRSF1B	TNF Receptor Superfamily Member 1B	Protein Coding	P20333	61	GC01P051309	2.387	https://www.genecards.org/cgi-bin/carddisp.pl?gene=TNFRSF1B
UBA1	Ubiquitin Like Modifier Activating Enzyme 1	Protein Coding	P22314	61	GC0XP047190	2.37721	https://www.genecards.org/cgi-bin/carddisp.pl?gene=UBA1
FYCO1	FYVE And Coiled-Coil Domain Autophagy Adaptor 1	Protein Coding	Q9BQS8	51	GC03M045917	2.37125	https://www.genecards.org/cgi-bin/carddisp.pl?gene=FYCO1
PTH	Parathyroid Hormone	Protein Coding	P01270	58	GC11M013492	2.37018	https://www.genecards.org/cgi-bin/carddisp.pl?gene=PTH
ANXA2	Annexin A2	Protein Coding	P07355	60	GC15M060347	2.36842	https://www.genecards.org/cgi-bin/carddisp.pl?gene=ANXA2
RNASET2	Ribonuclease T2	Protein Coding	O00584	57	GC06M166924	2.36722	https://www.genecards.org/cgi-bin/carddisp.pl?gene=RNASET2
SDHC	Succinate Dehydrogenase Complex Subunit C	Protein Coding	Q99643	55	GC01P161314	2.36722	https://www.genecards.org/cgi-bin/carddisp.pl?gene=SDHC
ELAC2	ElaC Ribonuclease Z 2	Protein Coding	Q9BQ52	54	GC17M012991	2.36722	https://www.genecards.org/cgi-bin/carddisp.pl?gene=ELAC2
MIR146B	MicroRNA 146b	RNA Gene		31	GC10P102436	2.36684	https://www.genecards.org/cgi-bin/carddisp.pl?gene=MIR146B
VPS13B	Vacuolar Protein Sorting 13 Homolog B	Protein Coding	Q7Z7G8	53	GC08P099075	2.36621	https://www.genecards.org/cgi-bin/carddisp.pl?gene=VPS13B
CSNK2A1	Casein Kinase 2 Alpha 1	Protein Coding	P68400	63	GC20M000472	2.36476	https://www.genecards.org/cgi-bin/carddisp.pl?gene=CSNK2A1
RPGR	Retinitis Pigmentosa GTPase Regulator	Protein Coding	Q92834	54	GC0XM038269	2.36292	https://www.genecards.org/cgi-bin/carddisp.pl?gene=RPGR
CD40LG	CD40 Ligand	Protein Coding	P29965	63	GC0XP136649	2.36225	https://www.genecards.org/cgi-bin/carddisp.pl?gene=CD40LG
PLCB3	Phospholipase C Beta 3	Protein Coding	Q01970	59	GC11P064251	2.35992	https://www.genecards.org/cgi-bin/carddisp.pl?gene=PLCB3
GJA5	Gap Junction Protein Alpha 5	Protein Coding	P36382	58	GC01M147756	2.35637	https://www.genecards.org/cgi-bin/carddisp.pl?gene=GJA5
SLC4A1	Solute Carrier Family 4 Member 1 (Diego Blood Group)	Protein Coding	P02730	62	GC17M085321	2.35605	https://www.genecards.org/cgi-bin/carddisp.pl?gene=SLC4A1
SCO1	Synthesis Of Cytochrome C Oxidase 1	Protein Coding	O75880	58	GC17M010672	2.35605	https://www.genecards.org/cgi-bin/carddisp.pl?gene=SCO1
RNF213	Ring Finger Protein 213	Protein Coding	Q63HN8	51	GC17P080260	2.35605	https://www.genecards.org/cgi-bin/carddisp.pl?gene=RNF213
DCAF8	DDB1 And CUL4 Associated Factor 8	Protein Coding	Q5TAQ9	50	GC01M160215	2.35605	https://www.genecards.org/cgi-bin/carddisp.pl?gene=DCAF8
KLHL1	Kelch Like Family Member 1	Protein Coding	Q9NR64	49	GC13M069700	2.35605	https://www.genecards.org/cgi-bin/carddisp.pl?gene=KLHL1
MC4R	Melanocortin 4 Receptor	Protein Coding	P32245	59	GC18M060371	2.35465	https://www.genecards.org/cgi-bin/carddisp.pl?gene=MC4R
SPINK1	Serine Peptidase Inhibitor Kazal Type 1	Protein Coding	P00995	55	GC05M147825	2.35465	https://www.genecards.org/cgi-bin/carddisp.pl?gene=SPINK1
SNX27	Sorting Nexin 27	Protein Coding	Q96L92	51	GC01P167020	2.35445	https://www.genecards.org/cgi-bin/carddisp.pl?gene=SNX27
ETFB	Electron Transfer Flavoprotein Subunit Beta	Protein Coding	P38117	57	GC19M051345	2.34937	https://www.genecards.org/cgi-bin/carddisp.pl?gene=ETFB
SLC25A5	Solute Carrier Family 25 Member 5	Protein Coding	P05141	56	GC0XP119468	2.34877	https://www.genecards.org/cgi-bin/carddisp.pl?gene=SLC25A5
KCNE1	Potassium Voltage-Gated Channel Subfamily E Regulatory Subunit 1	Protein Coding	P15382	58	GC21M034446	2.34786	https://www.genecards.org/cgi-bin/carddisp.pl?gene=KCNE1
GJB3	Gap Junction Protein Beta 3	Protein Coding	O75712	56	GC01P034781	2.34786	https://www.genecards.org/cgi-bin/carddisp.pl?gene=GJB3
TMIE	Transmembrane Inner Ear	Protein Coding	Q8NEW7	45	GC03P059741	2.34786	https://www.genecards.org/cgi-bin/carddisp.pl?gene=TMIE
PLD2	Phospholipase D2	Protein Coding	O14939	59	GC17P121785	2.34594	https://www.genecards.org/cgi-bin/carddisp.pl?gene=PLD2
COX4I1	Cytochrome C Oxidase Subunit 4I1	Protein Coding	P13073	58	GC16P085798	2.34581	https://www.genecards.org/cgi-bin/carddisp.pl?gene=COX4I1
LINC02210	Long Intergenic Non-Protein Coding RNA 2210	RNA Gene		28	GC17P123158	2.34234	https://www.genecards.org/cgi-bin/carddisp.pl?gene=LINC02210
RETREG1	Reticulophagy Regulator 1	Protein Coding	Q9H6L5	51	GC05M016591	2.341	https://www.genecards.org/cgi-bin/carddisp.pl?gene=RETREG1
MYOC	Myocilin	Protein Coding	Q99972	54	GC01M171604	2.3407	https://www.genecards.org/cgi-bin/carddisp.pl?gene=MYOC
MT-TM	Mitochondrially Encoded TRNA-Met (AUA/G)	RNA Gene		21	GCMTP004404	2.33893	https://www.genecards.org/cgi-bin/carddisp.pl?gene=MT-TM
MIR150	MicroRNA 150	RNA Gene		31	GC19M049500	2.33839	https://www.genecards.org/cgi-bin/carddisp.pl?gene=MIR150
FOXG1	Forkhead Box G1	Protein Coding	P55316	57	GC14P048061	2.33642	https://www.genecards.org/cgi-bin/carddisp.pl?gene=FOXG1
NDUFAF8	NADH:Ubiquinone Oxidoreductase Complex Assembly Factor 8	Protein Coding	A1L188	42	GC17P124088	2.33353	https://www.genecards.org/cgi-bin/carddisp.pl?gene=NDUFAF8
TEF	TEF Transcription Factor, PAR BZIP Family Member	Protein Coding	Q10587	46	GC22P041367	2.33267	https://www.genecards.org/cgi-bin/carddisp.pl?gene=TEF
TBC1D5	TBC1 Domain Family Member 5	Protein Coding	Q92609	51	GC03M017157	2.32915	https://www.genecards.org/cgi-bin/carddisp.pl?gene=TBC1D5
COX5A	Cytochrome C Oxidase Subunit 5A	Protein Coding	P20674	56	GC15M074919	2.32745	https://www.genecards.org/cgi-bin/carddisp.pl?gene=COX5A
MIR205	MicroRNA 205	RNA Gene		29	GC01P209432	2.32599	https://www.genecards.org/cgi-bin/carddisp.pl?gene=MIR205
IDO1	Indoleamine 2,3-Dioxygenase 1	Protein Coding	P14902	59	GC08P040556	2.32206	https://www.genecards.org/cgi-bin/carddisp.pl?gene=IDO1
ACP5	Acid Phosphatase 5, Tartrate Resistant	Protein Coding	P13686	59	GC19M011574	2.32047	https://www.genecards.org/cgi-bin/carddisp.pl?gene=ACP5
MGP	Matrix Gla Protein	Protein Coding	P08493	56	GC12M030917	2.32047	https://www.genecards.org/cgi-bin/carddisp.pl?gene=MGP
RBBP8	RB Binding Protein 8, Endonuclease	Protein Coding	Q99708	56	GC18P022798	2.32047	https://www.genecards.org/cgi-bin/carddisp.pl?gene=RBBP8
SLC46A1	Solute Carrier Family 46 Member 1	Protein Coding	Q96NT5	55	GC17M084697	2.32047	https://www.genecards.org/cgi-bin/carddisp.pl?gene=SLC46A1
ARHGAP31	Rho GTPase Activating Protein 31	Protein Coding	Q2M1Z3	54	GC03P119294	2.32047	https://www.genecards.org/cgi-bin/carddisp.pl?gene=ARHGAP31
ZBTB20	Zinc Finger And BTB Domain Containing 20	Protein Coding	Q9HC78	54	GC03M114315	2.32047	https://www.genecards.org/cgi-bin/carddisp.pl?gene=ZBTB20
MFF	Mitochondrial Fission Factor	Protein Coding	Q9GZY8	52	GC02P227325	2.32047	https://www.genecards.org/cgi-bin/carddisp.pl?gene=MFF
MT-ATP8	Mitochondrially Encoded ATP Synthase Membrane Subunit 8	Protein Coding	P03928	41	GCMTP008368	2.31588	https://www.genecards.org/cgi-bin/carddisp.pl?gene=MT-ATP8
SLC19A3	Solute Carrier Family 19 Member 3	Protein Coding	Q9BZV2	58	GC02M227685	2.31318	https://www.genecards.org/cgi-bin/carddisp.pl?gene=SLC19A3
KCNQ4	Potassium Voltage-Gated Channel Subfamily Q Member 4	Protein Coding	P56696	55	GC01P055034	2.31318	https://www.genecards.org/cgi-bin/carddisp.pl?gene=KCNQ4
CLDN14	Claudin 14	Protein Coding	O95500	54	GC21M036460	2.31318	https://www.genecards.org/cgi-bin/carddisp.pl?gene=CLDN14
PHOX2A	Paired Like Homeobox 2A	Protein Coding	O14813	54	GC11M072239	2.31318	https://www.genecards.org/cgi-bin/carddisp.pl?gene=PHOX2A
SLC26A5	Solute Carrier Family 26 Member 5	Protein Coding	P58743	54	GC07M103352	2.31318	https://www.genecards.org/cgi-bin/carddisp.pl?gene=SLC26A5
SRD5A3	Steroid 5 Alpha-Reductase 3	Protein Coding	Q9H8P0	54	GC04P055346	2.31318	https://www.genecards.org/cgi-bin/carddisp.pl?gene=SRD5A3
CLDN11	Claudin 11	Protein Coding	O75508	53	GC03P170418	2.31318	https://www.genecards.org/cgi-bin/carddisp.pl?gene=CLDN11
CLDN19	Claudin 19	Protein Coding	Q8N6F1	52	GC01M042733	2.31318	https://www.genecards.org/cgi-bin/carddisp.pl?gene=CLDN19
CLDN9	Claudin 9	Protein Coding	O95484	51	GC16P003012	2.31318	https://www.genecards.org/cgi-bin/carddisp.pl?gene=CLDN9
MARVELD2	MARVEL Domain Containing 2	Protein Coding	Q8N4S9	51	GC05P069415	2.31318	https://www.genecards.org/cgi-bin/carddisp.pl?gene=MARVELD2
TMPRSS11D	Transmembrane Serine Protease 11D	Protein Coding	O60235	51	GC04M067820	2.31318	https://www.genecards.org/cgi-bin/carddisp.pl?gene=TMPRSS11D
TOR1B	Torsin Family 1 Member B	Protein Coding	O14657	51	GC09P129803	2.31318	https://www.genecards.org/cgi-bin/carddisp.pl?gene=TOR1B
GPR4	G Protein-Coupled Receptor 4	Protein Coding	P46093	50	GC19M045589	2.31318	https://www.genecards.org/cgi-bin/carddisp.pl?gene=GPR4
METTL23	Methyltransferase 23, Arginine	Protein Coding	Q86XA0	50	GC17P076726	2.31318	https://www.genecards.org/cgi-bin/carddisp.pl?gene=METTL23
NMB	Neuromedin B	Protein Coding	P08949	50	GC15M084655	2.31318	https://www.genecards.org/cgi-bin/carddisp.pl?gene=NMB
LBX1	Ladybird Homeobox 1	Protein Coding	P52954	49	GC10M101226	2.31318	https://www.genecards.org/cgi-bin/carddisp.pl?gene=LBX1
POU3F4	POU Class 3 Homeobox 4	Protein Coding	P49335	49	GC0XP083508	2.31318	https://www.genecards.org/cgi-bin/carddisp.pl?gene=POU3F4
TLX3	T Cell Leukemia Homeobox 3	Protein Coding	O43711	48	GC05P171309	2.31318	https://www.genecards.org/cgi-bin/carddisp.pl?gene=TLX3
STRC	Stereocilin	Protein Coding	Q7RTU9	46	GC15M043599	2.31318	https://www.genecards.org/cgi-bin/carddisp.pl?gene=STRC
TLX2	T Cell Leukemia Homeobox 2	Protein Coding	O43763	46	GC02P075054	2.31318	https://www.genecards.org/cgi-bin/carddisp.pl?gene=TLX2
BARHL1	BarH Like Homeobox 1	Protein Coding	Q9BZE3	44	GC09P132582	2.31318	https://www.genecards.org/cgi-bin/carddisp.pl?gene=BARHL1
MYO1H	Myosin IH	Protein Coding	Q8N1T3	44	GC12P109311	2.31318	https://www.genecards.org/cgi-bin/carddisp.pl?gene=MYO1H
NGRN	Neugrin, Neurite Outgrowth Associated	Protein Coding	Q9NPE2	44	GC15P090265	2.31318	https://www.genecards.org/cgi-bin/carddisp.pl?gene=NGRN
ASB11	Ankyrin Repeat And SOCS Box Containing 11	Protein Coding	Q8WXH4	43	GC0XM015397	2.31318	https://www.genecards.org/cgi-bin/carddisp.pl?gene=ASB11
DBX1	Developing Brain Homeobox 1	Protein Coding	A6NMT0	42	GC11M020368	2.31318	https://www.genecards.org/cgi-bin/carddisp.pl?gene=DBX1
ITFG2	Integrin Alpha FG-GAP Repeat Containing 2	Protein Coding	Q969R8	41	GC12P002812	2.31318	https://www.genecards.org/cgi-bin/carddisp.pl?gene=ITFG2
AGTR1	Angiotensin II Receptor Type 1	Protein Coding	P30556	65	GC03P148697	2.31201	https://www.genecards.org/cgi-bin/carddisp.pl?gene=AGTR1
CCSER1	Coiled-Coil Serine Rich Protein 1	Protein Coding	Q9C0I3	42	GC04P090127	2.31192	https://www.genecards.org/cgi-bin/carddisp.pl?gene=CCSER1
DNMT3A	DNA Methyltransferase 3 Alpha	Protein Coding	Q9Y6K1	64	GC02M025228	2.30881	https://www.genecards.org/cgi-bin/carddisp.pl?gene=DNMT3A
IGF2	Insulin Like Growth Factor 2	Protein Coding	P01344	62	GC11M012582	2.30475	https://www.genecards.org/cgi-bin/carddisp.pl?gene=IGF2
HGSNAT	Heparan-Alpha-Glucosaminide N-Acetyltransferase	Protein Coding	Q68CP4	49	GC08P043140	2.30469	https://www.genecards.org/cgi-bin/carddisp.pl?gene=HGSNAT
ITSN1	Intersectin 1	Protein Coding	Q15811	52	GC21P033642	2.30431	https://www.genecards.org/cgi-bin/carddisp.pl?gene=ITSN1
HOXD13	Homeobox D13	Protein Coding	P35453	54	GC02P176092	2.30076	https://www.genecards.org/cgi-bin/carddisp.pl?gene=HOXD13
YWHAE	Tyrosine 3-Monooxygenase/Tryptophan 5-Monooxygenase Activation Protein Epsilon	Protein Coding	P62258	63	GC17M083833	2.29943	https://www.genecards.org/cgi-bin/carddisp.pl?gene=YWHAE
GLDC	Glycine Decarboxylase	Protein Coding	P23378	60	GC09M006522	2.29921	https://www.genecards.org/cgi-bin/carddisp.pl?gene=GLDC
AIP	Aryl Hydrocarbon Receptor Interacting Protein	Protein Coding	O00170	55	GC11P067468	2.29921	https://www.genecards.org/cgi-bin/carddisp.pl?gene=AIP
AP2S1	Adaptor Related Protein Complex 2 Subunit Sigma 1	Protein Coding	P53680	55	GC19M046838	2.29921	https://www.genecards.org/cgi-bin/carddisp.pl?gene=AP2S1
MECR	Mitochondrial Trans-2-Enoyl-CoA Reductase	Protein Coding	Q9BV79	55	GC01M029167	2.29921	https://www.genecards.org/cgi-bin/carddisp.pl?gene=MECR
NARS2	Asparaginyl-TRNA Synthetase 2, Mitochondrial	Protein Coding	Q96I59	55	GC11M078435	2.29921	https://www.genecards.org/cgi-bin/carddisp.pl?gene=NARS2
PI4K2A	Phosphatidylinositol 4-Kinase Type 2 Alpha	Protein Coding	Q9BTU6	55	GC10P097640	2.29921	https://www.genecards.org/cgi-bin/carddisp.pl?gene=PI4K2A
SAR1B	Secretion Associated Ras Related GTPase 1B	Protein Coding	Q9Y6B6	55	GC05M134601	2.29921	https://www.genecards.org/cgi-bin/carddisp.pl?gene=SAR1B
TAF4	TATA-Box Binding Protein Associated Factor 4	Protein Coding	O00268	55	GC20M062012	2.29921	https://www.genecards.org/cgi-bin/carddisp.pl?gene=TAF4
EIF2B3	Eukaryotic Translation Initiation Factor 2B Subunit Gamma	Protein Coding	Q9NR50	54	GC01M044850	2.29921	https://www.genecards.org/cgi-bin/carddisp.pl?gene=EIF2B3
TRNT1	TRNA Nucleotidyl Transferase 1	Protein Coding	Q96Q11	54	GC03P003126	2.29921	https://www.genecards.org/cgi-bin/carddisp.pl?gene=TRNT1
DNAJC3	DnaJ Heat Shock Protein Family (Hsp40) Member C3	Protein Coding	Q13217	52	GC13P095677	2.29921	https://www.genecards.org/cgi-bin/carddisp.pl?gene=DNAJC3
UBR4	Ubiquitin Protein Ligase E3 Component N-Recognin 4	Protein Coding	Q5T4S7	52	GC01M019074	2.29921	https://www.genecards.org/cgi-bin/carddisp.pl?gene=UBR4
TRE-TTC3-1	TRNA-Glu (Anticodon TTC) 3-1	RNA Gene		18	GC01P051673	2.2985	https://www.genecards.org/cgi-bin/carddisp.pl?gene=TRE-TTC3-1
HMGB1	High Mobility Group Box 1	Protein Coding	P09429	62	GC13M030456	2.29829	https://www.genecards.org/cgi-bin/carddisp.pl?gene=HMGB1
FTH1	Ferritin Heavy Chain 1	Protein Coding	P02794	63	GC11M061959	2.29514	https://www.genecards.org/cgi-bin/carddisp.pl?gene=FTH1
CCL3	C-C Motif Chemokine Ligand 3	Protein Coding	P10147	54	GC17M036088	2.29176	https://www.genecards.org/cgi-bin/carddisp.pl?gene=CCL3
AMBP	Alpha-1-Microglobulin/Bikunin Precursor	Protein Coding	P02760	56	GC09M114060	2.29168	https://www.genecards.org/cgi-bin/carddisp.pl?gene=AMBP
ITSN2	Intersectin 2	Protein Coding	Q9NZM3	51	GC02M024203	2.29007	https://www.genecards.org/cgi-bin/carddisp.pl?gene=ITSN2
SIX3	SIX Homeobox 3	Protein Coding	O95343	55	GC02P044941	2.28985	https://www.genecards.org/cgi-bin/carddisp.pl?gene=SIX3
CHPF2	Chondroitin Polymerizing Factor 2	Protein Coding	Q9P2E5	48	GC07P151232	2.28832	https://www.genecards.org/cgi-bin/carddisp.pl?gene=CHPF2
CPT2	Carnitine Palmitoyltransferase 2	Protein Coding	P23786	63	GC01P053196	2.28769	https://www.genecards.org/cgi-bin/carddisp.pl?gene=CPT2
MIR330	MicroRNA 330	RNA Gene		30	GC19M097040	2.28759	https://www.genecards.org/cgi-bin/carddisp.pl?gene=MIR330
SCN1B	Sodium Voltage-Gated Channel Beta Subunit 1	Protein Coding	Q07699	58	GC19P035030	2.28045	https://www.genecards.org/cgi-bin/carddisp.pl?gene=SCN1B
SLC2A13	Solute Carrier Family 2 Member 13	Protein Coding	Q96QE2	49	GC12M039755	2.27879	https://www.genecards.org/cgi-bin/carddisp.pl?gene=SLC2A13
IDS	Iduronate 2-Sulfatase	Protein Coding	P22304	60	GC0XM149476	2.27748	https://www.genecards.org/cgi-bin/carddisp.pl?gene=IDS
FAM3B	FAM3 Metabolism Regulating Signaling Molecule B	Protein Coding	P58499	51	GC21P041304	2.27586	https://www.genecards.org/cgi-bin/carddisp.pl?gene=FAM3B
SFPQ	Splicing Factor Proline And Glutamine Rich	Protein Coding	P23246	56	GC01M035176	2.27373	https://www.genecards.org/cgi-bin/carddisp.pl?gene=SFPQ
ADAMTS20	ADAM Metallopeptidase With Thrombospondin Type 1 Motif 20	Protein Coding	P59510	47	GC12M043353	2.27136	https://www.genecards.org/cgi-bin/carddisp.pl?gene=ADAMTS20
PABPC1	Poly(A) Binding Protein Cytoplasmic 1	Protein Coding	P11940	54	GC08M100685	2.27079	https://www.genecards.org/cgi-bin/carddisp.pl?gene=PABPC1
WNT1	Wnt Family Member 1	Protein Coding	P04628	60	GC12P061632	2.26951	https://www.genecards.org/cgi-bin/carddisp.pl?gene=WNT1
SYN1	Synapsin I	Protein Coding	P17600	58	GC0XM047571	2.26892	https://www.genecards.org/cgi-bin/carddisp.pl?gene=SYN1
MIR24-1	MicroRNA 24-1	RNA Gene		27	GC09P095086	2.26658	https://www.genecards.org/cgi-bin/carddisp.pl?gene=MIR24-1
MIR214	MicroRNA 214	RNA Gene		31	GC01M172234	2.2663	https://www.genecards.org/cgi-bin/carddisp.pl?gene=MIR214
MIR144	MicroRNA 144	RNA Gene		27	GC17M084703	2.26243	https://www.genecards.org/cgi-bin/carddisp.pl?gene=MIR144
SLC9A1	Solute Carrier Family 9 Member A1	Protein Coding	P19634	63	GC01M031724	2.25247	https://www.genecards.org/cgi-bin/carddisp.pl?gene=SLC9A1
TBXAS1	Thromboxane A Synthase 1	Protein Coding	P24557	62	GC07P139777	2.25247	https://www.genecards.org/cgi-bin/carddisp.pl?gene=TBXAS1
SLC12A3	Solute Carrier Family 12 Member 3	Protein Coding	P55017	60	GC16P056865	2.25247	https://www.genecards.org/cgi-bin/carddisp.pl?gene=SLC12A3
OTC	Ornithine Transcarbamylase	Protein Coding	P00480	59	GC0XP038340	2.25247	https://www.genecards.org/cgi-bin/carddisp.pl?gene=OTC
MEN1	Menin 1	Protein Coding	O00255	58	GC11M064803	2.25247	https://www.genecards.org/cgi-bin/carddisp.pl?gene=MEN1
TRPC3	Transient Receptor Potential Cation Channel Subfamily C Member 3	Protein Coding	Q13507	58	GC04M121879	2.25247	https://www.genecards.org/cgi-bin/carddisp.pl?gene=TRPC3
CLCN2	Chloride Voltage-Gated Channel 2	Protein Coding	P51788	57	GC03M184346	2.25247	https://www.genecards.org/cgi-bin/carddisp.pl?gene=CLCN2
HABP2	Hyaluronan Binding Protein 2	Protein Coding	Q14520	57	GC10P113550	2.25247	https://www.genecards.org/cgi-bin/carddisp.pl?gene=HABP2
MTTP	Microsomal Triglyceride Transfer Protein	Protein Coding	P55157	57	GC04P099563	2.25247	https://www.genecards.org/cgi-bin/carddisp.pl?gene=MTTP
FARS2	Phenylalanyl-TRNA Synthetase 2, Mitochondrial	Protein Coding	O95363	56	GC06P007187	2.25247	https://www.genecards.org/cgi-bin/carddisp.pl?gene=FARS2
KCNB2	Potassium Voltage-Gated Channel Subfamily B Member 2	Protein Coding	Q92953	56	GC08P072537	2.25247	https://www.genecards.org/cgi-bin/carddisp.pl?gene=KCNB2
RNASEH1	Ribonuclease H1	Protein Coding	O60930	56	GC02M004568	2.25247	https://www.genecards.org/cgi-bin/carddisp.pl?gene=RNASEH1
SEMA3E	Semaphorin 3E	Protein Coding	O15041	56	GC07M083363	2.25247	https://www.genecards.org/cgi-bin/carddisp.pl?gene=SEMA3E
ARSG	Arylsulfatase G	Protein Coding	Q96EG1	55	GC17P068259	2.25247	https://www.genecards.org/cgi-bin/carddisp.pl?gene=ARSG
KCNC4	Potassium Voltage-Gated Channel Subfamily C Member 4	Protein Coding	Q03721	55	GC01P111074	2.25247	https://www.genecards.org/cgi-bin/carddisp.pl?gene=KCNC4
MYF6	Myogenic Factor 6	Protein Coding	P23409	55	GC12P080707	2.25247	https://www.genecards.org/cgi-bin/carddisp.pl?gene=MYF6
NOL3	Nucleolar Protein 3	Protein Coding	O60936	55	GC16P097613	2.25247	https://www.genecards.org/cgi-bin/carddisp.pl?gene=NOL3
SUFU	SUFU Negative Regulator Of Hedgehog Signaling	Protein Coding	Q9UMX1	55	GC10P113124	2.25247	https://www.genecards.org/cgi-bin/carddisp.pl?gene=SUFU
CEP164	Centrosomal Protein 164	Protein Coding	Q9UPV0	54	GC11P117314	2.25247	https://www.genecards.org/cgi-bin/carddisp.pl?gene=CEP164
SH3BP4	SH3 Domain Binding Protein 4	Protein Coding	Q9P0V3	54	GC02P234951	2.25247	https://www.genecards.org/cgi-bin/carddisp.pl?gene=SH3BP4
XPNPEP3	X-Prolyl Aminopeptidase 3	Protein Coding	Q9NQH7	54	GC22P040857	2.25247	https://www.genecards.org/cgi-bin/carddisp.pl?gene=XPNPEP3
NAGS	N-Acetylglutamate Synthase	Protein Coding	Q8N159	53	GC17P044004	2.25247	https://www.genecards.org/cgi-bin/carddisp.pl?gene=NAGS
FLVCR1	FLVCR Choline And Heme Transporter 1	Protein Coding	Q9Y5Y0	52	GC01P212858	2.25247	https://www.genecards.org/cgi-bin/carddisp.pl?gene=FLVCR1
HEPACAM	Hepatic And Glial Cell Adhesion Molecule	Protein Coding	Q14CZ8	52	GC11M124919	2.25247	https://www.genecards.org/cgi-bin/carddisp.pl?gene=HEPACAM
IFRD1	Interferon Related Developmental Regulator 1	Protein Coding	O00458	52	GC07P112422	2.25247	https://www.genecards.org/cgi-bin/carddisp.pl?gene=IFRD1
JPH1	Junctophilin 1	Protein Coding	Q9HDC5	52	GC08M074234	2.25247	https://www.genecards.org/cgi-bin/carddisp.pl?gene=JPH1
PREX2	Phosphatidylinositol-3,4,5-Trisphosphate Dependent Rac Exchange Factor 2	Protein Coding	Q70Z35	52	GC08P067952	2.25247	https://www.genecards.org/cgi-bin/carddisp.pl?gene=PREX2
REEP2	Receptor Accessory Protein 2	Protein Coding	Q9BRK0	52	GC05P138439	2.25247	https://www.genecards.org/cgi-bin/carddisp.pl?gene=REEP2
FAN1	FANCD2 And FANCI Associated Nuclease 1	Protein Coding	Q9Y2M0	51	GC15P165799	2.25247	https://www.genecards.org/cgi-bin/carddisp.pl?gene=FAN1
KLHL9	Kelch Like Family Member 9	Protein Coding	Q9P2J3	51	GC09M021329	2.25247	https://www.genecards.org/cgi-bin/carddisp.pl?gene=KLHL9
ARL6IP1	ADP Ribosylation Factor Like GTPase 6 Interacting Protein 1	Protein Coding	Q15041	50	GC16M026245	2.25247	https://www.genecards.org/cgi-bin/carddisp.pl?gene=ARL6IP1
FAT2	FAT Atypical Cadherin 2	Protein Coding	Q9NYQ8	50	GC05M151504	2.25247	https://www.genecards.org/cgi-bin/carddisp.pl?gene=FAT2
SAMD9L	Sterile Alpha Motif Domain Containing 9 Like	Protein Coding	Q8IVG5	50	GC07M093130	2.25247	https://www.genecards.org/cgi-bin/carddisp.pl?gene=SAMD9L
FLRT1	Fibronectin Leucine Rich Transmembrane Protein 1	Protein Coding	Q9NZU1	49	GC11P094455	2.25247	https://www.genecards.org/cgi-bin/carddisp.pl?gene=FLRT1
GDAP2	Ganglioside Induced Differentiation Associated Protein 2	Protein Coding	Q9NXN4	48	GC01M117863	2.25247	https://www.genecards.org/cgi-bin/carddisp.pl?gene=GDAP2
SDHAF1	Succinate Dehydrogenase Complex Assembly Factor 1	Protein Coding	A6NFY7	48	GC19P035995	2.25247	https://www.genecards.org/cgi-bin/carddisp.pl?gene=SDHAF1
SYT14	Synaptotagmin 14	Protein Coding	Q8NB59	48	GC01P209900	2.25247	https://www.genecards.org/cgi-bin/carddisp.pl?gene=SYT14
ARSI	Arylsulfatase Family Member I	Protein Coding	Q5FYB1	47	GC05M150296	2.25247	https://www.genecards.org/cgi-bin/carddisp.pl?gene=ARSI
VWA3B	Von Willebrand Factor A Domain Containing 3B	Protein Coding	Q502W6	47	GC02P098303	2.25247	https://www.genecards.org/cgi-bin/carddisp.pl?gene=VWA3B
CAMTA2	Calmodulin Binding Transcription Activator 2	Protein Coding	O94983	44	GC17M084016	2.25247	https://www.genecards.org/cgi-bin/carddisp.pl?gene=CAMTA2
LOC130056709	ATAC-STARR-Seq Lymphoblastoid Silent Region 6259	Functional Element		10	GC15P170951	2.25247	https://www.genecards.org/cgi-bin/carddisp.pl?gene=LOC130056709
LOC125371495	Sharpr-MPRA Regulatory Region 9511	Functional Element		8	GC19P124971	2.25247	https://www.genecards.org/cgi-bin/carddisp.pl?gene=LOC125371495
LOC126861242	CDK7 Strongly-Dependent Group 2 Enhancer GRCh37_chr11:67379204-67380403	Functional Element		8	GC11P096126	2.25247	https://www.genecards.org/cgi-bin/carddisp.pl?gene=LOC126861242
RAC1	Rac Family Small GTPase 1	Protein Coding	P63000	62	GC07P013892	2.25161	https://www.genecards.org/cgi-bin/carddisp.pl?gene=RAC1
LAMC1	Laminin Subunit Gamma 1	Protein Coding	P11047	56	GC01P183023	2.25083	https://www.genecards.org/cgi-bin/carddisp.pl?gene=LAMC1
APBB1	Amyloid Beta Precursor Protein Binding Family B Member 1	Protein Coding	O00213	55	GC11M012775	2.24907	https://www.genecards.org/cgi-bin/carddisp.pl?gene=APBB1
ATP5F1A	ATP Synthase F1 Subunit Alpha	Protein Coding	P25705	59	GC18M046081	2.24859	https://www.genecards.org/cgi-bin/carddisp.pl?gene=ATP5F1A
ATP5F1E	ATP Synthase F1 Subunit Epsilon	Protein Coding	P56381	54	GC20M059026	2.24623	https://www.genecards.org/cgi-bin/carddisp.pl?gene=ATP5F1E
LRP6	LDL Receptor Related Protein 6	Protein Coding	O75581	60	GC12M030861	2.24434	https://www.genecards.org/cgi-bin/carddisp.pl?gene=LRP6
RAB28	RAB28, Member RAS Oncogene Family	Protein Coding	P51157	51	GC04M013361	2.24379	https://www.genecards.org/cgi-bin/carddisp.pl?gene=RAB28
MT-TV	Mitochondrially Encoded TRNA-Val (GUN)	RNA Gene		23	GCMTP001605	2.24311	https://www.genecards.org/cgi-bin/carddisp.pl?gene=MT-TV
IHH	Indian Hedgehog Signaling Molecule	Protein Coding	Q14623	60	GC02M219054	2.24248	https://www.genecards.org/cgi-bin/carddisp.pl?gene=IHH
DVL2	Dishevelled Segment Polarity Protein 2	Protein Coding	O14641	58	GC17M007225	2.2421	https://www.genecards.org/cgi-bin/carddisp.pl?gene=DVL2
MT-RNR2	Mitochondrially Encoded 16S RRNA	RNA Gene	Q8IVG9	31	GCMTP000953	2.2406	https://www.genecards.org/cgi-bin/carddisp.pl?gene=MT-RNR2
CHD7	Chromodomain Helicase DNA Binding Protein 7	Protein Coding	Q9P2D1	57	GC08P060678	2.24047	https://www.genecards.org/cgi-bin/carddisp.pl?gene=CHD7
BGLAP	Bone Gamma-Carboxyglutamate Protein	Protein Coding	P02818	53	GC01P156242	2.24017	https://www.genecards.org/cgi-bin/carddisp.pl?gene=BGLAP
NAGA	Alpha-N-Acetylgalactosaminidase	Protein Coding	P17050	58	GC22M042058	2.23786	https://www.genecards.org/cgi-bin/carddisp.pl?gene=NAGA
MIR301B	MicroRNA 301b	RNA Gene		18	GC22P075478	2.23571	https://www.genecards.org/cgi-bin/carddisp.pl?gene=MIR301B
CC2D2A	Coiled-Coil And C2 Domain Containing 2A	Protein Coding	Q9P2K1	52	GC04P025732	2.23218	https://www.genecards.org/cgi-bin/carddisp.pl?gene=CC2D2A
PRTN3	Proteinase 3	Protein Coding	P24158	59	GC19P000840	2.22219	https://www.genecards.org/cgi-bin/carddisp.pl?gene=PRTN3
MIR485	MicroRNA 485	RNA Gene		27	GC14P117919	2.21998	https://www.genecards.org/cgi-bin/carddisp.pl?gene=MIR485
TGFBR2	Transforming Growth Factor Beta Receptor 2	Protein Coding	P37173	65	GC03P030623	2.21791	https://www.genecards.org/cgi-bin/carddisp.pl?gene=TGFBR2
CDX2	Caudal Type Homeobox 2	Protein Coding	Q99626	54	GC13M027962	2.21788	https://www.genecards.org/cgi-bin/carddisp.pl?gene=CDX2
MITF	Melanocyte Inducing Transcription Factor	Protein Coding	O75030	61	GC03P069740	2.2178	https://www.genecards.org/cgi-bin/carddisp.pl?gene=MITF
GAL	Galanin And GMAP Prepropeptide	Protein Coding	P22466	58	GC11P094859	2.21736	https://www.genecards.org/cgi-bin/carddisp.pl?gene=GAL
ALDH7A1	Aldehyde Dehydrogenase 7 Family Member A1	Protein Coding	P49419	60	GC05M126541	2.21619	https://www.genecards.org/cgi-bin/carddisp.pl?gene=ALDH7A1
HSP90B1	Heat Shock Protein 90 Beta Family Member 1	Protein Coding	P14625	60	GC12P103930	2.21585	https://www.genecards.org/cgi-bin/carddisp.pl?gene=HSP90B1
RHO	Rhodopsin	Protein Coding	P08100	60	GC03P140025	2.21555	https://www.genecards.org/cgi-bin/carddisp.pl?gene=RHO
COX6A2	Cytochrome C Oxidase Subunit 6A2	Protein Coding	Q02221	48	GC16M044995	2.20744	https://www.genecards.org/cgi-bin/carddisp.pl?gene=COX6A2
MT-TA	Mitochondrially Encoded TRNA-Ala (GCN)	RNA Gene		19	GCMTM005589	2.20744	https://www.genecards.org/cgi-bin/carddisp.pl?gene=MT-TA
GLS	Glutaminase	Protein Coding	O94925	62	GC02P190880	2.20641	https://www.genecards.org/cgi-bin/carddisp.pl?gene=GLS
HCCS	Holocytochrome C Synthase	Protein Coding	P53701	55	GC0XP011111	2.20637	https://www.genecards.org/cgi-bin/carddisp.pl?gene=HCCS
TKFC	Triokinase And FMN Cyclase	Protein Coding	Q3LXA3	52	GC11P093471	2.20635	https://www.genecards.org/cgi-bin/carddisp.pl?gene=TKFC
STXBP2	Syntaxin Binding Protein 2	Protein Coding	Q15833	57	GC19P122131	2.20519	https://www.genecards.org/cgi-bin/carddisp.pl?gene=STXBP2
IMPDH1	Inosine Monophosphate Dehydrogenase 1	Protein Coding	P20839	60	GC07M128392	2.20494	https://www.genecards.org/cgi-bin/carddisp.pl?gene=IMPDH1
SUCLG2	Succinate-CoA Ligase GDP-Forming Subunit Beta	Protein Coding	Q96I99	55	GC03M067358	2.20494	https://www.genecards.org/cgi-bin/carddisp.pl?gene=SUCLG2
GHRL	Ghrelin And Obestatin Prepropeptide	Protein Coding	Q9UBU3	55	GC03M010285	2.20481	https://www.genecards.org/cgi-bin/carddisp.pl?gene=GHRL
TIMP1	TIMP Metallopeptidase Inhibitor 1	Protein Coding	P01033	58	GC0XP058331	2.20327	https://www.genecards.org/cgi-bin/carddisp.pl?gene=TIMP1
LOC109029536	Junctophilin 3 Repeat Instability Region	Functional Element		9	GC16P098590	2.20136	https://www.genecards.org/cgi-bin/carddisp.pl?gene=LOC109029536
LAG3	Lymphocyte Activating 3	Protein Coding	P18627	53	GC12P042113	2.19325	https://www.genecards.org/cgi-bin/carddisp.pl?gene=LAG3
HSPA1B	Heat Shock Protein Family A (Hsp70) Member 1B	Protein Coding	P0DMV9	52	GC06P144780	2.1901	https://www.genecards.org/cgi-bin/carddisp.pl?gene=HSPA1B
KCNN3	Potassium Calcium-Activated Channel Subfamily N Member 3	Protein Coding	Q9UGI6	55	GC01M154697	2.18907	https://www.genecards.org/cgi-bin/carddisp.pl?gene=KCNN3
MIR20A	MicroRNA 20a	RNA Gene		29	GC13P091699	2.18726	https://www.genecards.org/cgi-bin/carddisp.pl?gene=MIR20A
CSF3	Colony Stimulating Factor 3	Protein Coding	P09919	54	GC17P040015	2.18716	https://www.genecards.org/cgi-bin/carddisp.pl?gene=CSF3
MT-TC	Mitochondrially Encoded TRNA-Cys (UGU/C)	RNA Gene		20	GCMTM005763	2.1849	https://www.genecards.org/cgi-bin/carddisp.pl?gene=MT-TC
TRH	Thyrotropin Releasing Hormone	Protein Coding	P20396	53	GC03P129974	2.18444	https://www.genecards.org/cgi-bin/carddisp.pl?gene=TRH
YWHAZ	Tyrosine 3-Monooxygenase/Tryptophan 5-Monooxygenase Activation Protein Zeta	Protein Coding	P63104	60	GC08M100942	2.18368	https://www.genecards.org/cgi-bin/carddisp.pl?gene=YWHAZ
SAG	S-Antigen Visual Arrestin	Protein Coding	P10523	58	GC02P233663	2.18098	https://www.genecards.org/cgi-bin/carddisp.pl?gene=SAG
WNT10B	Wnt Family Member 10B	Protein Coding	O00744	59	GC12M048965	2.17802	https://www.genecards.org/cgi-bin/carddisp.pl?gene=WNT10B
RAB23	RAB23, Member RAS Oncogene Family	Protein Coding	Q9ULC3	55	GC06M097554	2.17802	https://www.genecards.org/cgi-bin/carddisp.pl?gene=RAB23
STK36	Serine/Threonine Kinase 36	Protein Coding	Q9NRP7	55	GC02P218672	2.17802	https://www.genecards.org/cgi-bin/carddisp.pl?gene=STK36
WNT6	Wnt Family Member 6	Protein Coding	Q9Y6F9	54	GC02P218859	2.17802	https://www.genecards.org/cgi-bin/carddisp.pl?gene=WNT6
TACC1	Transforming Acidic Coiled-Coil Containing Protein 1	Protein Coding	O75410	52	GC08P038728	2.17802	https://www.genecards.org/cgi-bin/carddisp.pl?gene=TACC1
BBIP1	BBSome Interacting Protein 1	Protein Coding	A8MTZ0	43	GC10M110898	2.17802	https://www.genecards.org/cgi-bin/carddisp.pl?gene=BBIP1
SCARNA5	Small Cajal Body-Specific RNA 5	RNA Gene		28	GC02P233275	2.17639	https://www.genecards.org/cgi-bin/carddisp.pl?gene=SCARNA5
PLEKHM1	Pleckstrin Homology And RUN Domain Containing M1	Protein Coding	Q9Y4G2	54	GC17M085369	2.17085	https://www.genecards.org/cgi-bin/carddisp.pl?gene=PLEKHM1
CSNK1A1	Casein Kinase 1 Alpha 1	Protein Coding	P48729	62	GC05M149492	2.1704	https://www.genecards.org/cgi-bin/carddisp.pl?gene=CSNK1A1
DLST	Dihydrolipoamide S-Succinyltransferase	Protein Coding	P36957	57	GC14P074881	2.16993	https://www.genecards.org/cgi-bin/carddisp.pl?gene=DLST
HNRNPH1	Heterogeneous Nuclear Ribonucleoprotein H1	Protein Coding	P31943	54	GC05M179614	2.16983	https://www.genecards.org/cgi-bin/carddisp.pl?gene=HNRNPH1
NPY	Neuropeptide Y	Protein Coding	P01303	58	GC07P024293	2.16335	https://www.genecards.org/cgi-bin/carddisp.pl?gene=NPY
GUSB	Glucuronidase Beta	Protein Coding	P08236	62	GC07M065960	2.16203	https://www.genecards.org/cgi-bin/carddisp.pl?gene=GUSB
MIF	Macrophage Migration Inhibitory Factor	Protein Coding	P14174	60	GC22P023894	2.16195	https://www.genecards.org/cgi-bin/carddisp.pl?gene=MIF
CRYAA	Crystallin Alpha A	Protein Coding	P02489	57	GC21P043169	2.15963	https://www.genecards.org/cgi-bin/carddisp.pl?gene=CRYAA
TFF3	Trefoil Factor 3	Protein Coding	Q07654	53	GC21M042311	2.15961	https://www.genecards.org/cgi-bin/carddisp.pl?gene=TFF3
BNC1	Basonuclin Zinc Finger Protein 1	Protein Coding	Q01954	47	GC15M083255	2.15961	https://www.genecards.org/cgi-bin/carddisp.pl?gene=BNC1
SOX2	SRY-Box Transcription Factor 2	Protein Coding	P48431	59	GC03P181711	2.15871	https://www.genecards.org/cgi-bin/carddisp.pl?gene=SOX2
EDN1	Endothelin 1	Protein Coding	P05305	62	GC06P012237	2.15746	https://www.genecards.org/cgi-bin/carddisp.pl?gene=EDN1
COX4I2	Cytochrome C Oxidase Subunit 4I2	Protein Coding	Q96KJ9	54	GC20P031637	2.15658	https://www.genecards.org/cgi-bin/carddisp.pl?gene=COX4I2
ZEB2	Zinc Finger E-Box Binding Homeobox 2	Protein Coding	O60315	61	GC02M144384	2.15649	https://www.genecards.org/cgi-bin/carddisp.pl?gene=ZEB2
TBX5	T-Box Transcription Factor 5	Protein Coding	Q99593	58	GC12M114353	2.15316	https://www.genecards.org/cgi-bin/carddisp.pl?gene=TBX5
HNRNPK	Heterogeneous Nuclear Ribonucleoprotein K	Protein Coding	P61978	59	GC09M111065	2.15091	https://www.genecards.org/cgi-bin/carddisp.pl?gene=HNRNPK
EYS	Eyes Shut Homolog	Protein Coding	Q5T1H1	46	GC06M063719	2.15076	https://www.genecards.org/cgi-bin/carddisp.pl?gene=EYS
GABARAPL1	GABA Type A Receptor Associated Protein Like 1	Protein Coding	Q9H0R8	52	GC12P010212	2.15067	https://www.genecards.org/cgi-bin/carddisp.pl?gene=GABARAPL1
MIR128-1	MicroRNA 128-1	RNA Gene		28	GC02P135665	2.15045	https://www.genecards.org/cgi-bin/carddisp.pl?gene=MIR128-1
GPT	Glutamic--Pyruvic Transaminase	Protein Coding	P24298	55	GC08P144502	2.14324	https://www.genecards.org/cgi-bin/carddisp.pl?gene=GPT
MAGT1	Magnesium Transporter 1	Protein Coding	Q9H0U3	54	GC0XM078246	2.14303	https://www.genecards.org/cgi-bin/carddisp.pl?gene=MAGT1
NDUFS5	NADH:Ubiquinone Oxidoreductase Subunit S5	Protein Coding	O43920	50	GC01P039026	2.13961	https://www.genecards.org/cgi-bin/carddisp.pl?gene=NDUFS5
NDUFA12	NADH:Ubiquinone Oxidoreductase Subunit A12	Protein Coding	Q9UI09	57	GC12M094898	2.13459	https://www.genecards.org/cgi-bin/carddisp.pl?gene=NDUFA12
MBNL1	Muscleblind Like Splicing Regulator 1	Protein Coding	Q9NR56	51	GC03P152243	2.13226	https://www.genecards.org/cgi-bin/carddisp.pl?gene=MBNL1
FCER2	Fc Epsilon Receptor II	Protein Coding	P06734	55	GC19M096050	2.13147	https://www.genecards.org/cgi-bin/carddisp.pl?gene=FCER2
GPD1L	Glycerol-3-Phosphate Dehydrogenase 1 Like	Protein Coding	Q8N335	55	GC03P032133	2.13061	https://www.genecards.org/cgi-bin/carddisp.pl?gene=GPD1L
GLI1	GLI Family Zinc Finger 1	Protein Coding	P08151	60	GC12P062068	2.13024	https://www.genecards.org/cgi-bin/carddisp.pl?gene=GLI1
TET2	Tet Methylcytosine Dioxygenase 2	Protein Coding	Q6N021	58	GC04P105145	2.1273	https://www.genecards.org/cgi-bin/carddisp.pl?gene=TET2
APOC1	Apolipoprotein C1	Protein Coding	P02654	53	GC19P044914	2.11905	https://www.genecards.org/cgi-bin/carddisp.pl?gene=APOC1
GABRG3	Gamma-Aminobutyric Acid Type A Receptor Subunit Gamma3	Protein Coding	Q99928	56	GC15P026971	2.11698	https://www.genecards.org/cgi-bin/carddisp.pl?gene=GABRG3
LTBP2	Latent Transforming Growth Factor Beta Binding Protein 2	Protein Coding	Q14767	57	GC14M074498	2.11672	https://www.genecards.org/cgi-bin/carddisp.pl?gene=LTBP2
NDUFA9	NADH:Ubiquinone Oxidoreductase Subunit A9	Protein Coding	Q16795	55	GC12P004649	2.11566	https://www.genecards.org/cgi-bin/carddisp.pl?gene=NDUFA9
GNPTG	N-Acetylglucosamine-1-Phosphate Transferase Subunit Gamma	Protein Coding	Q9UJJ9	50	GC16P001351	2.11529	https://www.genecards.org/cgi-bin/carddisp.pl?gene=GNPTG
LOC109461479	Huntingtin Repeat Instability Region	Functional Element		10	GC04P003074	2.11529	https://www.genecards.org/cgi-bin/carddisp.pl?gene=LOC109461479
PDGFRA	Platelet Derived Growth Factor Receptor Alpha	Protein Coding	P16234	66	GC04P054229	2.1151	https://www.genecards.org/cgi-bin/carddisp.pl?gene=PDGFRA
GATA1	GATA Binding Protein 1	Protein Coding	P15976	60	GC0XP048786	2.11378	https://www.genecards.org/cgi-bin/carddisp.pl?gene=GATA1
NRXN1	Neurexin 1	Protein Coding	Q9ULB1	60	GC02M049918	2.10657	https://www.genecards.org/cgi-bin/carddisp.pl?gene=NRXN1
EIF2AK2	Eukaryotic Translation Initiation Factor 2 Alpha Kinase 2	Protein Coding	P19525	63	GC02M037099	2.10578	https://www.genecards.org/cgi-bin/carddisp.pl?gene=EIF2AK2
LTF	Lactotransferrin	Protein Coding	P02788	58	GC03M046435	2.1051	https://www.genecards.org/cgi-bin/carddisp.pl?gene=LTF
SUMF1	Sulfatase Modifying Factor 1	Protein Coding	Q8NBK3	55	GC03M003700	2.10442	https://www.genecards.org/cgi-bin/carddisp.pl?gene=SUMF1
FRAS1	Fraser Extracellular Matrix Complex Subunit 1	Protein Coding	Q86XX4	50	GC04P078057	2.10236	https://www.genecards.org/cgi-bin/carddisp.pl?gene=FRAS1
FREM2	FRAS1 Related Extracellular Matrix 2	Protein Coding	Q5SZK8	50	GC13P038687	2.10236	https://www.genecards.org/cgi-bin/carddisp.pl?gene=FREM2
BNIP3L	BCL2 Interacting Protein 3 Like	Protein Coding	O60238	55	GC08P026383	2.09943	https://www.genecards.org/cgi-bin/carddisp.pl?gene=BNIP3L
MAP3K5	Mitogen-Activated Protein Kinase Kinase Kinase 5	Protein Coding	Q99683	61	GC06M136557	2.09737	https://www.genecards.org/cgi-bin/carddisp.pl?gene=MAP3K5
MIR103B2	MicroRNA 103b-2	RNA Gene		17	GC20M004188	2.09716	https://www.genecards.org/cgi-bin/carddisp.pl?gene=MIR103B2
CCL7	C-C Motif Chemokine Ligand 7	Protein Coding	P80098	55	GC17P034270	2.09585	https://www.genecards.org/cgi-bin/carddisp.pl?gene=CCL7
GPX3	Glutathione Peroxidase 3	Protein Coding	P22352	53	GC05P153815	2.09585	https://www.genecards.org/cgi-bin/carddisp.pl?gene=GPX3
NDUFB7	NADH:Ubiquinone Oxidoreductase Subunit B7	Protein Coding	P17568	50	GC19M014566	2.09534	https://www.genecards.org/cgi-bin/carddisp.pl?gene=NDUFB7
MIR34B	MicroRNA 34b	RNA Gene		30	GC11P112584	2.09507	https://www.genecards.org/cgi-bin/carddisp.pl?gene=MIR34B
NBN	Nibrin	Protein Coding	O60934	62	GC08M089933	2.09458	https://www.genecards.org/cgi-bin/carddisp.pl?gene=NBN
MIR192	MicroRNA 192	RNA Gene		31	GC11M064891	2.0942	https://www.genecards.org/cgi-bin/carddisp.pl?gene=MIR192
NDUFA7	NADH:Ubiquinone Oxidoreductase Subunit A7	Protein Coding	O95182	49	GC19M008308	2.09287	https://www.genecards.org/cgi-bin/carddisp.pl?gene=NDUFA7
UNC5C	Unc-5 Netrin Receptor C	Protein Coding	O95185	47	GC04M095162	2.09041	https://www.genecards.org/cgi-bin/carddisp.pl?gene=UNC5C
SOX11	SRY-Box Transcription Factor 11	Protein Coding	P35716	54	GC02P005707	2.09014	https://www.genecards.org/cgi-bin/carddisp.pl?gene=SOX11
SV2C	Synaptic Vesicle Glycoprotein 2C	Protein Coding	Q496J9	48	GC05P075847	2.08822	https://www.genecards.org/cgi-bin/carddisp.pl?gene=SV2C
BRINP1	BMP/Retinoic Acid Inducible Neural Specific 1	Protein Coding	O60477	45	GC09M119153	2.08822	https://www.genecards.org/cgi-bin/carddisp.pl?gene=BRINP1
GRK2	G Protein-Coupled Receptor Kinase 2	Protein Coding	P25098	60	GC11P067266	2.0867	https://www.genecards.org/cgi-bin/carddisp.pl?gene=GRK2
BBS2	Bardet-Biedl Syndrome 2	Protein Coding	Q9BXC9	53	GC16M056467	2.0863	https://www.genecards.org/cgi-bin/carddisp.pl?gene=BBS2
SLC4A11	Solute Carrier Family 4 Member 11	Protein Coding	Q8NBS3	51	GC20M004159	2.0863	https://www.genecards.org/cgi-bin/carddisp.pl?gene=SLC4A11
VSX1	Visual System Homeobox 1	Protein Coding	Q9NZR4	49	GC20M025070	2.0863	https://www.genecards.org/cgi-bin/carddisp.pl?gene=VSX1
PARK7P1	PARK7 Pseudogene 1	Pseudogene		10	GC12P061662	2.08617	https://www.genecards.org/cgi-bin/carddisp.pl?gene=PARK7P1
PARK7P2	PARK7 Pseudogene 2	Pseudogene		6	GC09P102222	2.08617	https://www.genecards.org/cgi-bin/carddisp.pl?gene=PARK7P2
RMST	Rhabdomyosarcoma 2 Associated Transcript	RNA Gene		29	GC12P097431	2.08573	https://www.genecards.org/cgi-bin/carddisp.pl?gene=RMST
LOC654780	Splicing Factor Proline/Glutamine-Rich	RNA Gene		21	GC16M084193	2.08573	https://www.genecards.org/cgi-bin/carddisp.pl?gene=LOC654780
ALDH4A1	Aldehyde Dehydrogenase 4 Family Member A1	Protein Coding	P30038	58	GC01M018871	2.08496	https://www.genecards.org/cgi-bin/carddisp.pl?gene=ALDH4A1
SNTA1	Syntrophin Alpha 1	Protein Coding	Q13424	58	GC20M033407	2.08387	https://www.genecards.org/cgi-bin/carddisp.pl?gene=SNTA1
MIR25	MicroRNA 25	RNA Gene		29	GC07M100093	2.08271	https://www.genecards.org/cgi-bin/carddisp.pl?gene=MIR25
CASP2	Caspase 2	Protein Coding	P42575	60	GC07P159710	2.082	https://www.genecards.org/cgi-bin/carddisp.pl?gene=CASP2
MIR193A	MicroRNA 193a	RNA Gene		29	GC17P031559	2.0785	https://www.genecards.org/cgi-bin/carddisp.pl?gene=MIR193A
PGAM5	PGAM Family Member 5, Mitochondrial Serine/Threonine Protein Phosphatase	Protein Coding	Q96HS1	44	GC12P132710	2.07757	https://www.genecards.org/cgi-bin/carddisp.pl?gene=PGAM5
TRAF2	TNF Receptor Associated Factor 2	Protein Coding	Q12933	58	GC09P136881	2.07681	https://www.genecards.org/cgi-bin/carddisp.pl?gene=TRAF2
FABP3	Fatty Acid Binding Protein 3	Protein Coding	P05413	57	GC01M031934	2.07383	https://www.genecards.org/cgi-bin/carddisp.pl?gene=FABP3
NDUFV3	NADH:Ubiquinone Oxidoreductase Subunit V3	Protein Coding	P56181	52	GC21P042879	2.07076	https://www.genecards.org/cgi-bin/carddisp.pl?gene=NDUFV3
UBA52	Ubiquitin A-52 Residue Ribosomal Protein Fusion Product 1	Protein Coding	P62987	48	GC19P018563	2.06689	https://www.genecards.org/cgi-bin/carddisp.pl?gene=UBA52
BCKDK	Branched Chain Keto Acid Dehydrogenase Kinase	Protein Coding	O14874	58	GC16P096767	2.06639	https://www.genecards.org/cgi-bin/carddisp.pl?gene=BCKDK
PITRM1	Pitrilysin Metallopeptidase 1	Protein Coding	Q5JRX3	54	GC10M003138	2.0662	https://www.genecards.org/cgi-bin/carddisp.pl?gene=PITRM1
KRT7	Keratin 7	Protein Coding	P08729	56	GC12P052232	2.06375	https://www.genecards.org/cgi-bin/carddisp.pl?gene=KRT7
TFAP2A	Transcription Factor AP-2 Alpha	Protein Coding	P05549	60	GC06M010393	2.05987	https://www.genecards.org/cgi-bin/carddisp.pl?gene=TFAP2A
ETFA	Electron Transfer Flavoprotein Subunit Alpha	Protein Coding	P13804	58	GC15M151951	2.05967	https://www.genecards.org/cgi-bin/carddisp.pl?gene=ETFA
SHOX	SHOX Homeobox	Protein Coding	O15266	51	GC0XP000624	2.05903	https://www.genecards.org/cgi-bin/carddisp.pl?gene=SHOX
TUBB3	Tubulin Beta 3 Class III	Protein Coding	Q13509	63	GC16P098856	2.05741	https://www.genecards.org/cgi-bin/carddisp.pl?gene=TUBB3
VIP	Vasoactive Intestinal Peptide	Protein Coding	P01282	57	GC06P152750	2.05575	https://www.genecards.org/cgi-bin/carddisp.pl?gene=VIP
CNTNAP2	Contactin Associated Protein 2	Protein Coding	Q9UHC6	58	GC07P146116	2.05374	https://www.genecards.org/cgi-bin/carddisp.pl?gene=CNTNAP2
GRIN2C	Glutamate Ionotropic Receptor NMDA Type Subunit 2C	Protein Coding	Q14957	58	GC17M074842	2.05312	https://www.genecards.org/cgi-bin/carddisp.pl?gene=GRIN2C
VCAM1	Vascular Cell Adhesion Molecule 1	Protein Coding	P19320	59	GC01P100719	2.05294	https://www.genecards.org/cgi-bin/carddisp.pl?gene=VCAM1
PM20D1	Peptidase M20 Domain Containing 1	Protein Coding	Q6GTS8	45	GC01M205829	2.05152	https://www.genecards.org/cgi-bin/carddisp.pl?gene=PM20D1
SLC2A9	Solute Carrier Family 2 Member 9	Protein Coding	Q9NRM0	58	GC04M009772	2.05073	https://www.genecards.org/cgi-bin/carddisp.pl?gene=SLC2A9
NDUFC2	NADH:Ubiquinone Oxidoreductase Subunit C2	Protein Coding	O95298	52	GC11M078068	2.04859	https://www.genecards.org/cgi-bin/carddisp.pl?gene=NDUFC2
MIR107	MicroRNA 107	RNA Gene		29	GC10M089604	2.04792	https://www.genecards.org/cgi-bin/carddisp.pl?gene=MIR107
MAB21L2	Mab-21 Like 2	Protein Coding	Q9Y586	50	GC04P150581	2.04325	https://www.genecards.org/cgi-bin/carddisp.pl?gene=MAB21L2
ORMDL1	ORMDL Sphingolipid Biosynthesis Regulator 1	Protein Coding	Q9P0S3	44	GC02M189764	2.04325	https://www.genecards.org/cgi-bin/carddisp.pl?gene=ORMDL1
SANBR	SANT And BTB Domain Regulator Of CSR	Protein Coding	Q6NSI8	43	GC02P061068	2.04325	https://www.genecards.org/cgi-bin/carddisp.pl?gene=SANBR
NUB1	Negative Regulator Of Ubiquitin Like Proteins 1	Protein Coding	Q9Y5A7	47	GC07P151341	2.04316	https://www.genecards.org/cgi-bin/carddisp.pl?gene=NUB1
PNPO	Pyridoxamine 5'-Phosphate Oxidase	Protein Coding	Q9NVS9	59	GC17P047941	2.04205	https://www.genecards.org/cgi-bin/carddisp.pl?gene=PNPO
FMNL1	Formin Like 1	Protein Coding	O95466	48	GC17P123146	2.04194	https://www.genecards.org/cgi-bin/carddisp.pl?gene=FMNL1
ATP13A3	ATPase 13A3	Protein Coding	Q9H7F0	52	GC03M194402	2.03932	https://www.genecards.org/cgi-bin/carddisp.pl?gene=ATP13A3
ATP13A5	ATPase 13A5	Protein Coding	Q4VNC0	45	GC03M193274	2.03932	https://www.genecards.org/cgi-bin/carddisp.pl?gene=ATP13A5
EXTL1	Exostosin Like Glycosyltransferase 1	Protein Coding	Q92935	50	GC01P052656	2.0377	https://www.genecards.org/cgi-bin/carddisp.pl?gene=EXTL1
EXTL2	Exostosin Like Glycosyltransferase 2	Protein Coding	Q9UBQ6	50	GC01M100872	2.0377	https://www.genecards.org/cgi-bin/carddisp.pl?gene=EXTL2
CSGALNACT2	Chondroitin Sulfate N-Acetylgalactosaminyltransferase 2	Protein Coding	Q8N6G5	49	GC10P043138	2.0377	https://www.genecards.org/cgi-bin/carddisp.pl?gene=CSGALNACT2
PXYLP1	2-Phosphoxylose Phosphatase 1	Protein Coding	Q8TE99	44	GC03P141228	2.0377	https://www.genecards.org/cgi-bin/carddisp.pl?gene=PXYLP1
MBD3L5	Methyl-CpG Binding Domain Protein 3 Like 5	Protein Coding	A6NJ08	32	GC19P007030	2.0377	https://www.genecards.org/cgi-bin/carddisp.pl?gene=MBD3L5
MIR3922	MicroRNA 3922	RNA Gene		18	GC12P104591	2.0377	https://www.genecards.org/cgi-bin/carddisp.pl?gene=MIR3922
GAD2	Glutamate Decarboxylase 2	Protein Coding	Q05329	56	GC10P026216	2.03762	https://www.genecards.org/cgi-bin/carddisp.pl?gene=GAD2
PICALM	Phosphatidylinositol Binding Clathrin Assembly Protein	Protein Coding	Q13492	56	GC11M085957	2.02969	https://www.genecards.org/cgi-bin/carddisp.pl?gene=PICALM
COL4A3	Collagen Type IV Alpha 3 Chain	Protein Coding	Q01955	59	GC02P227164	2.02699	https://www.genecards.org/cgi-bin/carddisp.pl?gene=COL4A3
RTN4	Reticulon 4	Protein Coding	Q9NQC3	57	GC02M054934	2.02167	https://www.genecards.org/cgi-bin/carddisp.pl?gene=RTN4
SLC2A3	Solute Carrier Family 2 Member 3	Protein Coding	P11169	61	GC12M007919	2.01946	https://www.genecards.org/cgi-bin/carddisp.pl?gene=SLC2A3
PTER	Phosphotriesterase Related	Protein Coding	Q96BW5	47	GC10P016436	2.0169	https://www.genecards.org/cgi-bin/carddisp.pl?gene=PTER
AQP4	Aquaporin 4	Protein Coding	P55087	59	GC18M026852	2.01624	https://www.genecards.org/cgi-bin/carddisp.pl?gene=AQP4
ITIH4	Inter-Alpha-Trypsin Inhibitor Heavy Chain 4	Protein Coding	Q14624	55	GC03M052812	2.0153	https://www.genecards.org/cgi-bin/carddisp.pl?gene=ITIH4
PPP2R5D	Protein Phosphatase 2 Regulatory Subunit B'Delta	Protein Coding	Q14738	59	GC06P144964	2.01501	https://www.genecards.org/cgi-bin/carddisp.pl?gene=PPP2R5D
FANCI	FA Complementation Group I	Protein Coding	Q9NVI1	55	GC15P089243	2.01355	https://www.genecards.org/cgi-bin/carddisp.pl?gene=FANCI
JMJD8	Jumonji Domain Containing 8	Protein Coding	Q96S16	40	GC16M000681	2.01343	https://www.genecards.org/cgi-bin/carddisp.pl?gene=JMJD8
FOXC1	Forkhead Box C1	Protein Coding	Q12948	55	GC06P001649	2.01313	https://www.genecards.org/cgi-bin/carddisp.pl?gene=FOXC1
LTBP3	Latent Transforming Growth Factor Beta Binding Protein 3	Protein Coding	Q9NS15	55	GC11M065538	2.01313	https://www.genecards.org/cgi-bin/carddisp.pl?gene=LTBP3
KERA	Keratocan	Protein Coding	O60938	54	GC12M091050	2.01313	https://www.genecards.org/cgi-bin/carddisp.pl?gene=KERA
VSX2	Visual System Homeobox 2	Protein Coding	P58304	53	GC14P074239	2.01313	https://www.genecards.org/cgi-bin/carddisp.pl?gene=VSX2
WDR37	WD Repeat Domain 37	Protein Coding	Q9Y2I8	51	GC10P001918	2.01313	https://www.genecards.org/cgi-bin/carddisp.pl?gene=WDR37
TDRD7	Tudor Domain Containing 7	Protein Coding	Q8NHU6	49	GC09P102326	2.01313	https://www.genecards.org/cgi-bin/carddisp.pl?gene=TDRD7
POFUT2	Protein O-Fucosyltransferase 2	Protein Coding	Q9Y2G5	48	GC21M045263	2.01313	https://www.genecards.org/cgi-bin/carddisp.pl?gene=POFUT2
CPAMD8	C3 And PZP Like Alpha-2-Macroglobulin Domain Containing 8	Protein Coding	Q8IZJ3	47	GC19M016892	2.01313	https://www.genecards.org/cgi-bin/carddisp.pl?gene=CPAMD8
CAPRIN2	Caprin Family Member 2	Protein Coding	Q6IMN6	45	GC12M030709	2.01313	https://www.genecards.org/cgi-bin/carddisp.pl?gene=CAPRIN2
OTP	Orthopedia Homeobox	Protein Coding	Q5XKR4	45	GC05M077628	2.01313	https://www.genecards.org/cgi-bin/carddisp.pl?gene=OTP
PRR12	Proline Rich 12	Protein Coding	Q9ULL5	45	GC19P049591	2.01313	https://www.genecards.org/cgi-bin/carddisp.pl?gene=PRR12
OAF	Out At First Homolog	Protein Coding	Q86UD1	43	GC11P122867	2.01313	https://www.genecards.org/cgi-bin/carddisp.pl?gene=OAF
MIR3649	MicroRNA 3649	RNA Gene		17	GC12M001660	2.01313	https://www.genecards.org/cgi-bin/carddisp.pl?gene=MIR3649
TSC1	TSC Complex Subunit 1	Protein Coding	Q92574	61	GC09M132891	2.01157	https://www.genecards.org/cgi-bin/carddisp.pl?gene=TSC1
FAM47E-STBD1	FAM47E-STBD1 Readthrough	Protein Coding		25	GC04P076252	2.00908	https://www.genecards.org/cgi-bin/carddisp.pl?gene=FAM47E-STBD1
CDH2	Cadherin 2	Protein Coding	P19022	64	GC18M035096	2.00849	https://www.genecards.org/cgi-bin/carddisp.pl?gene=CDH2
IMMP1L	Inner Mitochondrial Membrane Peptidase Subunit 1	Protein Coding	Q96LU5	45	GC11M031432	2.00716	https://www.genecards.org/cgi-bin/carddisp.pl?gene=IMMP1L
KCNJ6	Potassium Inwardly Rectifying Channel Subfamily J Member 6	Protein Coding	P48051	59	GC21M037607	2.00561	https://www.genecards.org/cgi-bin/carddisp.pl?gene=KCNJ6
HS1BP3	HCLS1 Binding Protein 3	Protein Coding	Q53T59	44	GC02M020560	2.00525	https://www.genecards.org/cgi-bin/carddisp.pl?gene=HS1BP3
MILR1	Mast Cell Immunoglobulin Like Receptor 1	Protein Coding	Q7Z6M3	39	GC17P123619	2.00501	https://www.genecards.org/cgi-bin/carddisp.pl?gene=MILR1
TRPV1	Transient Receptor Potential Cation Channel Subfamily V Member 1	Protein Coding	Q8NER1	61	GC17M003565	2.00473	https://www.genecards.org/cgi-bin/carddisp.pl?gene=TRPV1
MX1	MX Dynamin Like GTPase 1	Protein Coding	P20591	53	GC21P041420	2.00388	https://www.genecards.org/cgi-bin/carddisp.pl?gene=MX1
YWHAH	Tyrosine 3-Monooxygenase/Tryptophan 5-Monooxygenase Activation Protein Eta	Protein Coding	Q04917	57	GC22P031944	2.00232	https://www.genecards.org/cgi-bin/carddisp.pl?gene=YWHAH
ACBD6	Acyl-CoA Binding Domain Containing 6	Protein Coding	Q9BR61	48	GC01M186015	2.00118	https://www.genecards.org/cgi-bin/carddisp.pl?gene=ACBD6
EFTUD2	Elongation Factor Tu GTP Binding Domain Containing 2	Protein Coding	Q15029	55	GC17M085343	1.99921	https://www.genecards.org/cgi-bin/carddisp.pl?gene=EFTUD2
ELP4	Elongator Acetyltransferase Complex Subunit 4	Protein Coding	Q96EB1	52	GC11P031509	1.99696	https://www.genecards.org/cgi-bin/carddisp.pl?gene=ELP4
HFE-AS1	HFE Antisense RNA 1	RNA Gene		18	GC06M026085	1.99567	https://www.genecards.org/cgi-bin/carddisp.pl?gene=HFE-AS1
CHERP	Calcium Homeostasis Endoplasmic Reticulum Protein	Protein Coding	Q8IWX8	47	GC19M016517	1.99554	https://www.genecards.org/cgi-bin/carddisp.pl?gene=CHERP
ETFDH	Electron Transfer Flavoprotein Dehydrogenase	Protein Coding	Q16134	58	GC04P158672	1.99357	https://www.genecards.org/cgi-bin/carddisp.pl?gene=ETFDH
CDK4	Cyclin Dependent Kinase 4	Protein Coding	P11802	67	GC12M059651	1.99095	https://www.genecards.org/cgi-bin/carddisp.pl?gene=CDK4
PDHX	Pyruvate Dehydrogenase Complex Component X	Protein Coding	O00330	58	GC11P034894	1.98946	https://www.genecards.org/cgi-bin/carddisp.pl?gene=PDHX
UQCRQ	Ubiquinol-Cytochrome C Reductase Complex III Subunit VII	Protein Coding	O14949	54	GC05P132866	1.98946	https://www.genecards.org/cgi-bin/carddisp.pl?gene=UQCRQ
PDP1	Pyruvate Dehydrogenase Phosphatase Catalytic Subunit 1	Protein Coding	Q9P0J1	60	GC08P093857	1.98562	https://www.genecards.org/cgi-bin/carddisp.pl?gene=PDP1
CRAT	Carnitine O-Acetyltransferase	Protein Coding	P43155	58	GC09M129094	1.98562	https://www.genecards.org/cgi-bin/carddisp.pl?gene=CRAT
LOC130059394	ATAC-STARR-Seq Lymphoblastoid Silent Region 7701	Functional Element		9	GC16P103144	1.98562	https://www.genecards.org/cgi-bin/carddisp.pl?gene=LOC130059394
MIR142	MicroRNA 142	RNA Gene		31	GC17M058331	1.98535	https://www.genecards.org/cgi-bin/carddisp.pl?gene=MIR142
PER1	Period Circadian Regulator 1	Protein Coding	O15534	54	GC17M084183	1.98463	https://www.genecards.org/cgi-bin/carddisp.pl?gene=PER1
USP25	Ubiquitin Specific Peptidase 25	Protein Coding	Q9UHP3	48	GC21P018976	1.98463	https://www.genecards.org/cgi-bin/carddisp.pl?gene=USP25
LOC107032825	Origin Of Replication In 5' Region Of FMR1	Functional Element		9	GC0XP148019	1.98118	https://www.genecards.org/cgi-bin/carddisp.pl?gene=LOC107032825
LOC130068854	ATAC-STARR-Seq Lymphoblastoid Silent Region 21085	Functional Element		9	GC0XP154215	1.98118	https://www.genecards.org/cgi-bin/carddisp.pl?gene=LOC130068854
LOC129929053	ATAC-STARR-Seq Lymphoblastoid Silent Region 21039	Functional Element		8	GC0XP148022	1.98118	https://www.genecards.org/cgi-bin/carddisp.pl?gene=LOC129929053
HNRNPC	Heterogeneous Nuclear Ribonucleoprotein C	Protein Coding	P07910	55	GC14M027381	1.9802	https://www.genecards.org/cgi-bin/carddisp.pl?gene=HNRNPC
RPL36A-HNRNPH2	RPL36A-HNRNPH2 Readthrough	Protein Coding		25	GC0XP101404	1.97905	https://www.genecards.org/cgi-bin/carddisp.pl?gene=RPL36A-HNRNPH2
AOC1	Amine Oxidase Copper Containing 1	Protein Coding	P19801	54	GC07P150824	1.97765	https://www.genecards.org/cgi-bin/carddisp.pl?gene=AOC1
RAB25	RAB25, Member RAS Oncogene Family	Protein Coding	P57735	48	GC01P156061	1.97633	https://www.genecards.org/cgi-bin/carddisp.pl?gene=RAB25
HMGCR	3-Hydroxy-3-Methylglutaryl-CoA Reductase	Protein Coding	P04035	61	GC05P075336	1.97411	https://www.genecards.org/cgi-bin/carddisp.pl?gene=HMGCR
MUC6	Mucin 6, Oligomeric Mucus/Gel-Forming	Protein Coding	Q6W4X9	52	GC11M001012	1.97016	https://www.genecards.org/cgi-bin/carddisp.pl?gene=MUC6
MIR15B	MicroRNA 15b	RNA Gene		29	GC03P160404	1.96836	https://www.genecards.org/cgi-bin/carddisp.pl?gene=MIR15B
INPP5K	Inositol Polyphosphate-5-Phosphatase K	Protein Coding	Q9BT40	54	GC17M001494	1.96792	https://www.genecards.org/cgi-bin/carddisp.pl?gene=INPP5K
RPSA	Ribosomal Protein SA	Protein Coding	P08865	59	GC03P039406	1.96716	https://www.genecards.org/cgi-bin/carddisp.pl?gene=RPSA
ENO2	Enolase 2	Protein Coding	P09104	60	GC12P006913	1.96604	https://www.genecards.org/cgi-bin/carddisp.pl?gene=ENO2
IFNA10	Interferon Alpha 10	Protein Coding	P01566	47	GC09M022179	1.96492	https://www.genecards.org/cgi-bin/carddisp.pl?gene=IFNA10
RMRP	RNA Component Of Mitochondrial RNA Processing Endoribonuclease	RNA Gene		33	GC09M035655	1.96465	https://www.genecards.org/cgi-bin/carddisp.pl?gene=RMRP
UBE2G1	Ubiquitin Conjugating Enzyme E2 G1	Protein Coding	P62253	50	GC17M083986	1.96393	https://www.genecards.org/cgi-bin/carddisp.pl?gene=UBE2G1
GLOD4	Glyoxalase Domain Containing 4	Protein Coding	Q9HC38	45	GC17M000757	1.96169	https://www.genecards.org/cgi-bin/carddisp.pl?gene=GLOD4
AGA	Aspartylglucosaminidase	Protein Coding	P20933	59	GC04M177430	1.96122	https://www.genecards.org/cgi-bin/carddisp.pl?gene=AGA
USP30	Ubiquitin Specific Peptidase 30	Protein Coding	Q70CQ3	49	GC12P109027	1.95563	https://www.genecards.org/cgi-bin/carddisp.pl?gene=USP30
ZMAT5	Zinc Finger Matrin-Type 5	Protein Coding	Q9UDW3	41	GC22M029730	1.95462	https://www.genecards.org/cgi-bin/carddisp.pl?gene=ZMAT5
PAX7	Paired Box 7	Protein Coding	P23759	56	GC01P051721	1.9499	https://www.genecards.org/cgi-bin/carddisp.pl?gene=PAX7
APOH	Apolipoprotein H	Protein Coding	P02749	58	GC17M066212	1.94936	https://www.genecards.org/cgi-bin/carddisp.pl?gene=APOH
MIRLET7C	MicroRNA Let-7c	RNA Gene		31	GC21P018986	1.94899	https://www.genecards.org/cgi-bin/carddisp.pl?gene=MIRLET7C
TBX1	T-Box Transcription Factor 1	Protein Coding	O43435	55	GC22P075378	1.94711	https://www.genecards.org/cgi-bin/carddisp.pl?gene=TBX1
SCN8A	Sodium Voltage-Gated Channel Alpha Subunit 8	Protein Coding	Q9UQD0	62	GC12P051590	1.94331	https://www.genecards.org/cgi-bin/carddisp.pl?gene=SCN8A
TPPP	Tubulin Polymerization Promoting Protein	Protein Coding	O94811	52	GC05M000659	1.94317	https://www.genecards.org/cgi-bin/carddisp.pl?gene=TPPP
SLC9A6	Solute Carrier Family 9 Member A6	Protein Coding	Q92581	58	GC0XP135985	1.94263	https://www.genecards.org/cgi-bin/carddisp.pl?gene=SLC9A6
CSNK2A2	Casein Kinase 2 Alpha 2	Protein Coding	P19784	57	GC16M058157	1.94206	https://www.genecards.org/cgi-bin/carddisp.pl?gene=CSNK2A2
DNM3	Dynamin 3	Protein Coding	Q9UQ16	56	GC01P171945	1.94026	https://www.genecards.org/cgi-bin/carddisp.pl?gene=DNM3
KCNJ5	Potassium Inwardly Rectifying Channel Subfamily J Member 5	Protein Coding	P48544	59	GC11P128891	1.93755	https://www.genecards.org/cgi-bin/carddisp.pl?gene=KCNJ5
[truncated: 4,682 more rows]
