# Supplementary material for: Unravelling the multi-target mechanism of methoxylated flavonoids in Parkinson's disease: Insights from network pharmacology and molecular dynamics
Source: Toxicol Rep. 2026 Apr 1;16:102248. doi: 10.1016/j.toxrep.2026.102248 (PMC13091021; doi:10.1016/j.toxrep.2026.102248)
Supplement: Supplementary file 4 — Supplementary material [file mmc4.csv]

Top 10 in network Sheet1 ranked by MCC method
Rank	Name	Score
1	HSP90AA1	6.08E+10
2	MMP9	6.08E+10
3	AKT1	6.08E+10
4	ESR1	6.07E+10
5	SRC	6.04E+10
6	IGF1R	5.98E+10
7	EGFR	5.82E+10
8	PTGS2	5.28E+10
9	MCL1	5.02E+10
10	MMP2	4.42E+10
