# Supplementary material for: Unravelling the multi-target mechanism of methoxylated flavonoids in Parkinson's disease: Insights from network pharmacology and molecular dynamics
Source: Toxicol Rep. 2026 Apr 1;16:102248. doi: 10.1016/j.toxrep.2026.102248 (PMC13091021; doi:10.1016/j.toxrep.2026.102248)
Supplement: Supplementary file 5 — Supplementary material [file mmc5.xlsx]

## Sheet: BP
Category	Term	Count	%	PValue	Genes	List Total	Pop Hits	Pop Total	Fold Enrichment	Bonferroni	Benjamini	FDR
GOTERM_BP_DIRECT	GO:0070141~response to UV-A	2	20	0.00136764	AKT1, EGFR	10	3	19734	1315.6	0.501727	0.033149	0.0309999
GOTERM_BP_DIRECT	GO:1903378~positive regulation of oxidative stress-induced neuron intrinsic apoptotic signaling pathway	2	20	0.00182315	MMP2, MCL1	10	4	19734	986.7	0.604985	0.0403472	0.0377314
GOTERM_BP_DIRECT	GO:0071393~cellular response to progesterone stimulus	2	20	0.00318858	SRC, IGF1R	10	7	19734	563.829	0.803202	0.0634513	0.0593376
GOTERM_BP_DIRECT	GO:0010907~positive regulation of glucose metabolic process	2	20	0.00409794	SRC, AKT1	10	9	19734	438.533	0.87633	0.0772538	0.0722452
GOTERM_BP_DIRECT	GO:0150077~regulation of neuroinflammatory response	2	20	0.00455234	PTGS2, MMP9	10	10	19734	394.68	0.901965	0.0799015	0.0747212
GOTERM_BP_DIRECT	GO:0071492~cellular response to UV-A	2	20	0.00500656	MMP2, MMP9	10	11	19734	358.8	0.922288	0.0822046	0.076875
GOTERM_BP_DIRECT	GO:0045056~transcytosis	2	20	0.00500656	SRC, IGF1R	10	11	19734	358.8	0.922288	0.0822046	0.076875
GOTERM_BP_DIRECT	GO:0045737~positive regulation of cyclin-dependent protein serine/threonine kinase activity	2	20	0.00636812	AKT1, EGFR	10	14	19734	281.914	0.961293	0.0982234	0.0918553
GOTERM_BP_DIRECT	GO:0038083~peptidyl-tyrosine autophosphorylation	2	20	0.00636812	EGFR, IGF1R	10	14	19734	281.914	0.961293	0.0982234	0.0918553
GOTERM_BP_DIRECT	GO:0051000~positive regulation of nitric-oxide synthase activity	2	20	0.0068216	AKT1, ESR1	10	15	19734	263.12	0.969318	0.102123	0.0955024
GOTERM_BP_DIRECT	GO:1904645~response to amyloid-beta	2	20	0.0072749	MMP2, MMP9	10	16	19734	246.675	0.97568	0.102859	0.0961903
GOTERM_BP_DIRECT	GO:0046328~regulation of JNK cascade	2	20	0.0072749	EGFR, IGF1R	10	16	19734	246.675	0.97568	0.102859	0.0961903
GOTERM_BP_DIRECT	GO:0060065~uterus development	2	20	0.00818095	SRC, ESR1	10	18	19734	219.267	0.98472	0.110273	0.103124
GOTERM_BP_DIRECT	GO:2000811~negative regulation of anoikis	2	20	0.00863369	SRC, MCL1	10	19	19734	207.726	0.987889	0.112681	0.105375
GOTERM_BP_DIRECT	GO:0045780~positive regulation of bone resorption	2	20	0.00908626	SRC, EGFR	10	20	19734	197.34	0.990401	0.115623	0.108126
GOTERM_BP_DIRECT	GO:0071549~cellular response to dexamethasone stimulus	2	20	0.0127002	EGFR, IGF1R	10	28	19734	140.957	0.998505	0.157668	0.147446
GOTERM_BP_DIRECT	GO:0045907~positive regulation of vasoconstriction	2	20	0.0140524	PTGS2, EGFR	10	31	19734	127.316	0.999256	0.166341	0.155556
GOTERM_BP_DIRECT	GO:0051602~response to electrical stimulus	2	20	0.0140524	SRC, MMP2	10	31	19734	127.316	0.999256	0.166341	0.155556
GOTERM_BP_DIRECT	GO:0048009~insulin-like growth factor receptor signaling pathway	2	20	0.0145027	AKT1, IGF1R	10	32	19734	123.338	0.99941	0.16777	0.156893
GOTERM_BP_DIRECT	GO:0051968~positive regulation of synaptic transmission, glutamatergic	2	20	0.0149529	PTGS2, EGFR	10	33	19734	119.6	0.999533	0.169134	0.158168
GOTERM_BP_DIRECT	GO:0035987~endodermal cell differentiation	2	20	0.0154029	MMP2, MMP9	10	34	19734	116.082	0.99963	0.170436	0.159387
GOTERM_BP_DIRECT	GO:2001240~negative regulation of extrinsic apoptotic signaling pathway in absence of ligand	2	20	0.0167518	AKT1, MCL1	10	37	19734	106.67	0.999816	0.181418	0.169657
GOTERM_BP_DIRECT	GO:1900182~positive regulation of protein localization to nucleus	2	20	0.0180991	SRC, AKT1	10	40	19734	98.67	0.999908	0.183284	0.171401
GOTERM_BP_DIRECT	GO:0030574~collagen catabolic process	2	20	0.0185478	MMP2, MMP9	10	41	19734	96.2634	0.999927	0.183284	0.171401
GOTERM_BP_DIRECT	GO:0042307~positive regulation of protein import into nucleus	2	20	0.0189963	HSP90AA1, PTGS2	10	42	19734	93.9714	0.999942	0.183284	0.171401
GOTERM_BP_DIRECT	GO:0043154~negative regulation of cysteine-type endopeptidase activity involved in apoptotic process	2	20	0.0189963	SRC, AKT1	10	42	19734	93.9714	0.999942	0.183284	0.171401
GOTERM_BP_DIRECT	GO:0035094~response to nicotine	2	20	0.0189963	MMP2, IGF1R	10	42	19734	93.9714	0.999942	0.183284	0.171401
GOTERM_BP_DIRECT	GO:0009408~response to heat	2	20	0.0194447	HSP90AA1, AKT1	10	43	19734	91.786	0.999954	0.183284	0.171401
GOTERM_BP_DIRECT	GO:0031295~T cell costimulation	2	20	0.0194447	SRC, AKT1	10	43	19734	91.786	0.999954	0.183284	0.171401
GOTERM_BP_DIRECT	GO:0071364~cellular response to epidermal growth factor stimulus	2	20	0.0203408	AKT1, EGFR	10	45	19734	87.7067	0.999971	0.188245	0.176041
GOTERM_BP_DIRECT	GO:0022617~extracellular matrix disassembly	2	20	0.0207886	MMP2, MMP9	10	46	19734	85.8	0.999977	0.188954	0.176704
GOTERM_BP_DIRECT	GO:0018108~peptidyl-tyrosine phosphorylation	2	20	0.0225781	SRC, EGFR	10	50	19734	78.936	0.999991	0.201618	0.188547
GOTERM_BP_DIRECT	GO:1900087~positive regulation of G1/S transition of mitotic cell cycle	2	20	0.0239182	AKT1, EGFR	10	53	19734	74.4679	0.999996	0.20766	0.194197
GOTERM_BP_DIRECT	GO:0048146~positive regulation of fibroblast proliferation	2	20	0.0243646	ESR1, EGFR	10	54	19734	73.0889	0.999996	0.20766	0.194197
GOTERM_BP_DIRECT	GO:0033674~positive regulation of kinase activity	2	20	0.0248108	EGFR, IGF1R	10	55	19734	71.76	0.999997	0.20766	0.194197
GOTERM_BP_DIRECT	GO:1904263~positive regulation of TORC1 signaling	2	20	0.0252568	SRC, AKT1	10	56	19734	70.4786	0.999998	0.20766	0.194197
GOTERM_BP_DIRECT	GO:0009612~response to mechanical stimulus	2	20	0.0257026	SRC, MMP2	10	57	19734	69.2421	0.999998	0.20766	0.194197
GOTERM_BP_DIRECT	GO:1903078~positive regulation of protein localization to plasma membrane	2	20	0.0257026	AKT1, EGFR	10	57	19734	69.2421	0.999998	0.20766	0.194197
GOTERM_BP_DIRECT	GO:0034605~cellular response to heat	2	20	0.0270389	HSP90AA1, PTGS2	10	60	19734	65.78	0.999999	0.215044	0.201102
GOTERM_BP_DIRECT	GO:0010507~negative regulation of autophagy	2	20	0.027484	AKT1, MCL1	10	61	19734	64.7016	0.999999	0.215221	0.201267
GOTERM_BP_DIRECT	GO:0071230~cellular response to amino acid stimulus	2	20	0.0288182	MMP2, EGFR	10	64	19734	61.6688	1	0.222249	0.20784
GOTERM_BP_DIRECT	GO:0007611~learning or memory	2	20	0.0305945	SRC, EGFR	10	68	19734	58.0412	1	0.232427	0.217358
GOTERM_BP_DIRECT	GO:0008286~insulin receptor signaling pathway	2	20	0.0319249	AKT1, IGF1R	10	71	19734	55.5887	1	0.238967	0.223475
GOTERM_BP_DIRECT	GO:0043491~phosphatidylinositol 3-kinase/protein kinase B signal transduction	2	20	0.0350228	AKT1, IGF1R	10	78	19734	50.6	1	0.258357	0.241607
GOTERM_BP_DIRECT	GO:0007275~multicellular organism development	2	20	0.0363478	EGFR, IGF1R	10	81	19734	48.7259	1	0.260578	0.243684
GOTERM_BP_DIRECT	GO:0032355~response to estradiol	2	20	0.0385525	PTGS2, ESR1	10	86	19734	45.893	1	0.272545	0.254875
GOTERM_BP_DIRECT	GO:0030307~positive regulation of cell growth	2	20	0.0394332	AKT1, EGFR	10	88	19734	44.85	1	0.272721	0.255039
GOTERM_BP_DIRECT	GO:0032869~cellular response to insulin stimulus	2	20	0.0420707	SRC, AKT1	10	94	19734	41.9872	1	0.281763	0.263496
GOTERM_BP_DIRECT	GO:0051091~positive regulation of DNA-binding transcription factor activity	2	20	0.0420707	AKT1, ESR1	10	94	19734	41.9872	1	0.281763	0.263496
GOTERM_BP_DIRECT	GO:0050727~regulation of inflammatory response	2	20	0.0451398	PTGS2, ESR1	10	101	19734	39.0772	1	0.298391	0.279046
GOTERM_BP_DIRECT	GO:0007169~cell surface receptor protein tyrosine kinase signaling pathway	2	20	0.0495089	SRC, EGFR	10	111	19734	35.5568	1	0.323078	0.302131
GOTERM_BP_DIRECT	GO:0006979~response to oxidative stress	2	20	0.0547285	AKT1, PTGS2	10	123	19734	32.0878	1	0.34821	0.325634
GOTERM_BP_DIRECT	GO:0090263~positive regulation of canonical Wnt signaling pathway	2	20	0.0547285	SRC, EGFR	10	123	19734	32.0878	1	0.34821	0.325634
GOTERM_BP_DIRECT	GO:0071456~cellular response to hypoxia	2	20	0.0629407	SRC, PTGS2	10	142	19734	27.7944	1	0.395516	0.369874
GOTERM_BP_DIRECT	GO:0030198~extracellular matrix organization	2	20	0.0762034	MMP2, MMP9	10	173	19734	22.8139	1	0.473019	0.442352
GOTERM_BP_DIRECT	GO:0071222~cellular response to lipopolysaccharide	2	20	0.0838275	SRC, MMP9	10	191	19734	20.6639	1	0.514075	0.480746
GOTERM_BP_DIRECT	GO:0098609~cell-cell adhesion	2	20	0.093906	SRC, EGFR	10	215	19734	18.3572	1	0.569026	0.532134
GOTERM_BP_DIRECT	GO:0070374~positive regulation of ERK1 and ERK2 cascade	2	20	0.099324	SRC, EGFR	10	228	19734	17.3105	1	0.594775	0.556214
GOTERM_BP_DIRECT	GO:0071498~cellular response to fluid shear stress	3	30	1.67777e-05	SRC, MMP2, PTGS2	10	14	19734	422.871	0.00850357	0.00142331	0.00133103
GOTERM_BP_DIRECT	GO:2001243~negative regulation of intrinsic apoptotic signaling pathway	3	30	6.45153e-05	SRC, AKT1, MMP9	10	27	19734	219.267	0.032306	0.00410479	0.00383866
GOTERM_BP_DIRECT	GO:0071276~cellular response to cadmium ion	3	30	0.000109157	AKT1, MMP9, EGFR	10	35	19734	169.149	0.0540484	0.00555608	0.00519586
GOTERM_BP_DIRECT	GO:0007566~embryo implantation	3	30	0.000181193	MMP2, PTGS2, MMP9	10	45	19734	131.56	0.0881097	0.00768561	0.00718732
GOTERM_BP_DIRECT	GO:0048013~ephrin receptor signaling pathway	3	30	0.000233024	SRC, MMP2, MMP9	10	51	19734	116.082	0.111857	0.00854201	0.0079882
GOTERM_BP_DIRECT	GO:1904707~positive regulation of vascular associated smooth muscle cell proliferation	3	30	0.000251729	SRC, MMP2, MMP9	10	53	19734	111.702	0.120275	0.00854201	0.0079882
GOTERM_BP_DIRECT	GO:0043627~response to estrogen	3	30	0.000281123	HSP90AA1, MMP2, ESR1	10	56	19734	105.718	0.133343	0.00872117	0.00815575
GOTERM_BP_DIRECT	GO:0007173~epidermal growth factor receptor signaling pathway	3	30	0.000291277	SRC, AKT1, EGFR	10	57	19734	103.863	0.137812	0.00872117	0.00815575
GOTERM_BP_DIRECT	GO:0033138~positive regulation of peptidyl-serine phosphorylation	3	30	0.000477809	AKT1, PTGS2, EGFR	10	73	19734	81.0986	0.215935	0.0128002	0.0119704
GOTERM_BP_DIRECT	GO:0071260~cellular response to mechanical stimulus	3	30	0.000531486	PTGS2, EGFR, IGF1R	10	77	19734	76.8857	0.237077	0.0135263	0.0126494
GOTERM_BP_DIRECT	GO:0051897~positive regulation of phosphatidylinositol 3-kinase/protein kinase B signal transduction	3	30	0.00324113	SRC, EGFR, IGF1R	10	192	19734	30.8344	0.808413	0.0634513	0.0593376
GOTERM_BP_DIRECT	GO:0042981~regulation of apoptotic process	3	30	0.00445814	HSP90AA1, AKT1, MCL1	10	226	19734	26.1956	0.897128	0.0799015	0.0747212
GOTERM_BP_DIRECT	GO:0010629~negative regulation of gene expression	3	30	0.00823259	SRC, AKT1, ESR1	10	310	19734	19.0974	0.98512	0.110273	0.103124
GOTERM_BP_DIRECT	GO:0030154~cell differentiation	3	30	0.0361488	SRC, AKT1, MCL1	10	678	19734	8.73186	1	0.260578	0.243684
GOTERM_BP_DIRECT	GO:0045893~positive regulation of DNA-templated transcription	3	30	0.039649	AKT1, ESR1, EGFR	10	713	19734	8.30323	1	0.272721	0.255039
GOTERM_BP_DIRECT	GO:0071392~cellular response to estradiol stimulus	4	40	5.48933e-07	MMP2, ESR1, EGFR, IGF1R	10	38	19734	207.726	0.000279368	0.000163706	0.000153093
GOTERM_BP_DIRECT	GO:0045429~positive regulation of nitric oxide biosynthetic process	4	40	8.60611e-07	HSP90AA1, AKT1, PTGS2, ESR1	10	44	19734	179.4	0.000437955	0.000163706	0.000153093
GOTERM_BP_DIRECT	GO:0034614~cellular response to reactive oxygen species	4	40	1.51912e-06	MMP2, AKT1, MMP9, EGFR	10	53	19734	148.936	0.000772936	0.000163706	0.000153093
GOTERM_BP_DIRECT	GO:0048661~positive regulation of smooth muscle cell proliferation	4	40	1.60812e-06	AKT1, PTGS2, EGFR, IGF1R	10	54	19734	146.178	0.000818197	0.000163706	0.000153093
GOTERM_BP_DIRECT	GO:0046777~protein autophosphorylation	4	40	3.42749e-05	SRC, AKT1, EGFR, IGF1R	10	149	19734	52.9772	0.0172949	0.00249227	0.00233069
GOTERM_BP_DIRECT	GO:0001934~positive regulation of protein phosphorylation	4	40	8.99064e-05	HSP90AA1, AKT1, MMP9, EGFR	10	206	19734	38.3184	0.044733	0.00508471	0.00475505
GOTERM_BP_DIRECT	GO:0009410~response to xenobiotic stimulus	4	40	0.000167152	HSP90AA1, SRC, MMP2, PTGS2	10	254	19734	31.0772	0.0815682	0.00768561	0.00718732
GOTERM_BP_DIRECT	GO:0030335~positive regulation of cell migration	4	40	0.00023964	MMP2, AKT1, EGFR, IGF1R	10	287	19734	27.5038	0.114844	0.00854201	0.0079882
GOTERM_BP_DIRECT	GO:0043065~positive regulation of apoptotic process	4	40	0.000336112	SRC, PTGS2, MMP9, MCL1	10	322	19734	24.5143	0.157271	0.00950449	0.00888829
GOTERM_BP_DIRECT	GO:0016310~phosphorylation	4	40	0.00238752	SRC, AKT1, EGFR, IGF1R	10	633	19734	12.4701	0.703794	0.0506353	0.0473525
GOTERM_BP_DIRECT	GO:0007165~signal transduction	5	50	0.00151383	SRC, AKT1, ESR1, EGFR, IGF1R	10	1240	19734	7.95726	0.537506	0.0350245	0.0327538
GOTERM_BP_DIRECT	GO:0043066~negative regulation of apoptotic process	6	60	1.26989e-06	SRC, AKT1, MMP9, EGFR, IGF1R, MCL1	10	507	19734	23.3538	0.000646164	0.000163706	0.000153093

## Sheet: CC
Category	Term	Count	%	PValue	Genes	List Total	Pop Hits	Pop Total	Fold Enrichment	Bonferroni	Benjamini	FDR
GOTERM_CC_DIRECT	GO:0044294~dendritic growth cone	2	20	0.00387207	HSP90AA1, SRC	10	9	20887	464.156	0.280907	0.067265	0.0633083
GOTERM_CC_DIRECT	GO:0032587~ruffle membrane	2	20	0.0431101	SRC, EGFR	10	102	20887	40.9549	0.976381	0.305363	0.2874
GOTERM_CC_DIRECT	GO:1904813~ficolin-1-rich granule lumen	2	20	0.0525996	HSP90AA1, MMP9	10	125	20887	33.4192	0.989876	0.34392	0.32369
GOTERM_CC_DIRECT	GO:0030054~cell junction	2	20	0.0777647	SRC, EGFR	10	187	20887	22.339	0.998973	0.440667	0.414745
GOTERM_CC_DIRECT	GO:0045121~membrane raft	2	20	0.0873454	SRC, EGFR	10	211	20887	19.7981	0.999577	0.464022	0.436727
GOTERM_CC_DIRECT	GO:0031012~extracellular matrix	2	20	0.0988039	MMP2, MMP9	10	240	20887	17.4058	0.999856	0.466574	0.439128
GOTERM_CC_DIRECT	GO:0005901~caveola	3	30	0.000450586	SRC, PTGS2, IGF1R	10	75	20887	83.548	0.0375839	0.0191499	0.0180234
GOTERM_CC_DIRECT	GO:0043235~receptor complex	3	30	0.00395677	SRC, EGFR, IGF1R	10	225	20887	27.8493	0.286086	0.067265	0.0633083
GOTERM_CC_DIRECT	GO:0043025~neuronal cell body	3	30	0.0108109	HSP90AA1, SRC, IGF1R	10	378	20887	16.577	0.603043	0.151002	0.14212
GOTERM_CC_DIRECT	GO:0062023~collagen-containing extracellular matrix	3	30	0.012513	HSP90AA1, MMP2, MMP9	10	408	20887	15.3581	0.657101	0.151002	0.14212
GOTERM_CC_DIRECT	GO:0048471~perinuclear region of cytoplasm	3	30	0.0402632	HSP90AA1, SRC, EGFR	10	761	20887	8.23403	0.969596	0.305363	0.2874
GOTERM_CC_DIRECT	GO:0032991~protein-containing complex	5	50	0.000125953	HSP90AA1, AKT1, PTGS2, ESR1, EGFR	10	684	20887	15.2683	0.0106496	0.010706	0.0100762
GOTERM_CC_DIRECT	GO:0005739~mitochondrion	5	50	0.00239862	HSP90AA1, SRC, MMP2, AKT1, MCL1	10	1485	20887	7.03266	0.184642	0.067265	0.0633083
GOTERM_CC_DIRECT	GO:0005654~nucleoplasm	5	50	0.076563	HSP90AA1, SRC, AKT1, ESR1, MCL1	10	4030	20887	2.59144	0.998853	0.440667	0.414745
GOTERM_CC_DIRECT	GO:0016020~membrane	6	60	0.0426989	HSP90AA1, AKT1, ESR1, EGFR, IGF1R, MCL1	10	5048	20887	2.48261	0.975502	0.305363	0.2874
GOTERM_CC_DIRECT	GO:0005634~nucleus	6	60	0.0935071	HSP90AA1, MMP2, AKT1, ESR1, EGFR, MCL1	10	6175	20887	2.02951	0.999762	0.466574	0.439128
GOTERM_CC_DIRECT	GO:0005886~plasma membrane	7	70	0.014212	HSP90AA1, SRC, MMP2, AKT1, ESR1, EGFR, IGF1R	10	5592	20887	2.61461	0.703789	0.151002	0.14212
GOTERM_CC_DIRECT	GO:0005737~cytoplasm	7	70	0.0164438	HSP90AA1, SRC, AKT1, PTGS2, ESR1, EGFR, MCL1	10	5754	20887	2.541	0.755696	0.155303	0.146167

## Sheet: MF
Category	Term	Count	%	PValue	Genes	List Total	Pop Hits	Pop Total	Fold Enrichment	Bonferroni	Benjamini	FDR
GOTERM_MF_DIRECT	GO:0005158~insulin receptor binding	2	20	0.0102124	SRC, IGF1R	10	22	19304	175.491	0.699105	0.119485	0.10723
GOTERM_MF_DIRECT	GO:0071889~14-3-3 protein binding	2	20	0.0148237	AKT1, ESR1	10	32	19304	120.65	0.825766	0.15767	0.141499
GOTERM_MF_DIRECT	GO:0030331~nuclear estrogen receptor binding	2	20	0.0194159	SRC, ESR1	10	42	19304	91.9238	0.899138	0.189305	0.169889
GOTERM_MF_DIRECT	GO:0008237~metallopeptidase activity	2	20	0.0285432	MMP2, MMP9	10	62	19304	62.271	0.966229	0.222637	0.199802
GOTERM_MF_DIRECT	GO:0097110~scaffold protein binding	2	20	0.0321729	HSP90AA1, SRC	10	70	19304	55.1543	0.978206	0.235264	0.211135
GOTERM_MF_DIRECT	GO:0004175~endopeptidase activity	2	20	0.0344354	MMP2, MMP9	10	75	19304	51.4773	0.983426	0.236996	0.212689
GOTERM_MF_DIRECT	GO:0019903~protein phosphatase binding	2	20	0.0407452	HSP90AA1, EGFR	10	89	19304	43.3798	0.992304	0.264844	0.237681
GOTERM_MF_DIRECT	GO:0004222~metalloendopeptidase activity	2	20	0.0523664	MMP2, MMP9	10	115	19304	33.5722	0.998151	0.322467	0.289393
GOTERM_MF_DIRECT	GO:0044325~transmembrane transporter binding	2	20	0.0664975	HSP90AA1, SRC	10	147	19304	26.2639	0.999681	0.370486	0.332487
GOTERM_MF_DIRECT	GO:0020037~heme binding	2	20	0.0700008	SRC, PTGS2	10	155	19304	24.9084	0.999795	0.371636	0.33352
GOTERM_MF_DIRECT	GO:0005178~integrin binding	2	20	0.0730567	SRC, EGFR	10	162	19304	23.8321	0.99986	0.371636	0.33352
GOTERM_MF_DIRECT	GO:0004252~serine-type endopeptidase activity	2	20	0.088632	MMP2, MMP9	10	198	19304	19.499	0.999981	0.430847	0.386658
GOTERM_MF_DIRECT	GO:0016301~kinase activity	2	20	0.0920614	AKT1, EGFR	10	206	19304	18.7417	0.999988	0.430847	0.386658
GOTERM_MF_DIRECT	GO:0030235~nitric-oxide synthase regulator activity	3	30	1.93084e-06	HSP90AA1, AKT1, ESR1	10	5	19304	1158.24	0.000225882	0.000225908	0.000202738
GOTERM_MF_DIRECT	GO:0004714~transmembrane receptor protein tyrosine kinase activity	3	30	0.000141903	SRC, EGFR, IGF1R	10	39	19304	148.492	0.0164668	0.00553423	0.00496662
GOTERM_MF_DIRECT	GO:0051117~ATPase binding	3	30	0.000676098	SRC, ESR1, EGFR	10	85	19304	68.1318	0.0760804	0.0158207	0.0141981
GOTERM_MF_DIRECT	GO:0004713~protein tyrosine kinase activity	3	30	0.00100968	SRC, EGFR, IGF1R	10	104	19304	55.6846	0.111475	0.0196888	0.0176695
GOTERM_MF_DIRECT	GO:0005516~calmodulin binding	3	30	0.00422178	AKT1, ESR1, EGFR	10	215	19304	26.9358	0.390425	0.0548831	0.049254
GOTERM_MF_DIRECT	GO:0019901~protein kinase binding	3	30	0.0215259	AKT1, ESR1, EGFR	10	502	19304	11.5363	0.921608	0.193733	0.173863
GOTERM_MF_DIRECT	GO:0008270~zinc ion binding	3	30	0.0623691	MMP2, ESR1, MMP9	10	896	19304	6.46339	0.999466	0.364859	0.327438
GOTERM_MF_DIRECT	GO:0042803~protein homodimerization activity	4	40	0.00411601	HSP90AA1, AKT1, PTGS2, MCL1	10	750	19304	10.2955	0.382803	0.0548831	0.049254
GOTERM_MF_DIRECT	GO:0019899~enzyme binding	5	50	1.58388e-05	SRC, AKT1, PTGS2, ESR1, EGFR	10	372	19304	25.9462	0.00185144	0.000926572	0.000831539
GOTERM_MF_DIRECT	GO:0005524~ATP binding	5	50	0.00367556	HSP90AA1, SRC, AKT1, EGFR, IGF1R	10	1541	19304	6.26347	0.350033	0.0548831	0.049254
GOTERM_MF_DIRECT	GO:0042802~identical protein binding	6	60	0.000542379	HSP90AA1, AKT1, ESR1, MMP9, EGFR, IGF1R	10	1737	19304	6.66805	0.061503	0.0158207	0.0141981
GOTERM_MF_DIRECT	GO:0005515~protein binding	10	100	0.0239649	HSP90AA1, SRC, MMP2, AKT1, PTGS2, ESR1, MMP9, EGFR, IGF1R, MCL1	10	12754	19304	1.51356	0.94146	0.200278	0.179737
